# Supplementary material for: Novel roles of DC-SIGNR in colon cancer cell adhesion, migration, invasion, and liver metastasis
Source: J Hematol Oncol. 2017 Jan 21;10:28. doi: 10.1186/s13045-016-0383-x (PMC5251210; doi:10.1186/s13045-016-0383-x)
Supplement: Additional file 6:Table S1. — The table lists the gene expression profiling data analyzed by human gene expression array. (XLS 4041 kb) [file 13045_2016_383_MOESM6_ESM.xls]

## Sheet: SAMresult
Gene ID	q-value(%)	Fold Change	test1	test2	test3	ctr1	ctr2	ctr3	Species Scientific Name	Gene Symbol
11728398_x_at	0	13.9704	277.161	1377.7	349.342	12.0909	157.016	25.7697	Homo sapiens	MT1M
11728397_at	0	13.1916	278.451	1088.57	312.1	14.8934	126.523	21.8699	Homo sapiens	MT1M
11753736_s_at	0	13.1637	223.313	1354.44	304.513	12.6675	120.608	26.4287	Homo sapiens	MT1JP
11730028_at	0	8.5857	200.727	322.856	224.023	15.5156	94.6366	15.6225	Homo sapiens	MT1B
11763100_x_at	0	7.338	127.378	598.824	154.265	17.2735	72.8561	23.6633	Homo sapiens	MT1JP
11717385_a_at	0	7.1304	5497.44	11565.1	6290.36	397.69	3084.97	899.189	Homo sapiens	MT1G
11717387_x_at	0	6.9225	3898.35	8166.92	4392.05	275.425	2139.38	715.361	Homo sapiens	MT1G
11717386_s_at	0	6.737	3145.9	6179.14	3450.52	201.564	1711.61	635.815	Homo sapiens	MT1G
11731857_x_at	0	5.722	675.838	1464.68	666.498	58.1747	334.212	181.131	Homo sapiens	MT1H
11757581_x_at	0	5.0677	1710.72	3799.36	1766.93	199.29	849.69	521.11	Homo sapiens	MT1X
11726385_a_at	0	5.0425	1695.52	4061.49	1982	236.458	879.19	512.042	Homo sapiens	MT1X
11721877_s_at	0	4.8745	1170.75	3118.16	1359.23	168.69	733.585	346.19	Homo sapiens	MT1F
11721878_x_at	0	3.7778	363.589	877.907	424.198	81.1391	243.714	126.999	Homo sapiens	MT1F
11723326_at	0	1.8636	135.026	166.779	149.264	61.9295	86.7014	96.7299	Homo sapiens	CA9
11752982_x_at	0	1.8198	90.6521	104.349	90.3375	43.4108	53.2859	61.3026	Homo sapiens	CA9
11723327_x_at	0	1.7891	127.126	155.302	134.36	61.5846	84.2959	89.2301	Homo sapiens	CA9
11732024_a_at	124.953	0.8438	45.8812	45.0297	35.4746	53.2216	45.7764	50.0727	Homo sapiens	MAMDC4
11755018_a_at	39.5271	1.1658	1080.81	882.372	1060.99	952.702	981.742	682.874	Homo sapiens	PPP1CC
11727848_a_at	39.5271	1.1773	230.718	185.99	196.675	141.699	192.317	189.768	Homo sapiens	GNA12
11728363_s_at	124.953	0.9855	152.303	127.953	139.872	192.023	123.023	120.541	Homo sapiens	IL20RA
11733853_s_at	124.953	0.9777	200.299	179.319	184.237	177.009	193.615	206.621	Homo sapiens	INTS9
11747963_a_at	124.953	0.7007	54.7822	50.8548	51.3172	73.3589	84.2363	67.2454	Homo sapiens	ARFGAP2
11755029_a_at	39.5271	1.1407	164.718	138.346	148.577	102.28	139.193	160.21	Homo sapiens	C17orf28
11744071_at	124.953	0.8828	41.9279	60.4596	52.2264	123.637	42.9461	36.2429	Homo sapiens	LSG1
11721433_a_at	124.953	0.8739	76.1339	88.6401	90.2033	97.0829	98.2261	95.6618	Homo sapiens	CRBN
11727007_at	39.5271	1.1299	220.182	259.017	243.902	314.157	199.28	154.036	Homo sapiens	SORT1
11759428_a_at	124.953	0.8883	76.4048	84.4525	73.0228	185.506	67.6956	53.5228	Homo sapiens	KLF7
11756426_x_at	124.953	0.9389	279.322	307.909	276.008	244.111	332.028	353.915	Homo sapiens	TRIM41
11744826_x_at	124.953	0.9425	1207.87	1193.37	1231.65	1231.1	1346.08	1279.52	Homo sapiens	WBSCR22
11762677_at	39.5271	1.1803	68.0228	92.0228	76.8982	39.6908	88.9772	82.8968	Homo sapiens	ZCCHC2
11746051_a_at	124.953	0.9647	64.8561	55.8561	55.5228	73.8561	76.8021	39.4986	Homo sapiens	HP1BP3
11729193_s_at	124.953	0.9786	57.6124	43.4034	66.3817	52.5491	57.5293	58.5907	Homo sapiens	MYNN
11717896_s_at	39.5271	1.0292	136.5	99.5337	130.47	119.21	115.004	118.586	Homo sapiens	PTP4A1
11756293_a_at	124.953	0.8807	107.104	125.641	114.198	198.369	108.201	104.817	Homo sapiens	UFSP2
11727944_a_at	39.5271	1.0127	473.25	505.349	450.893	392.282	457.135	578.904	Homo sapiens	ARHGAP8
11749635_a_at	124.953	0.9516	1007.61	1140.24	1003.48	924.356	1164.69	1242.63	Homo sapiens	FLII
11745354_x_at	124.953	0.9405	651.752	702.041	680.689	551.384	790.469	858.856	Homo sapiens	SNX17
11763411_x_at	39.5271	1.0953	64.4692	56.6895	62.6895	28.4793	71.5448	85.5684	Homo sapiens	PRR5
11723808_x_at	39.5271	1.0143	50.4128	48.9494	52.1524	82.9421	46.7	31.8434	Homo sapiens	STX17
11754972_s_at	39.5271	1.2506	241.166	192.807	187.86	157.926	186.411	151.696	Homo sapiens	BAZ2A
11749005_a_at	39.5271	1.057	178.243	156.853	170.773	168.179	169.177	142.081	Homo sapiens	CTNNA1
11748088_a_at	124.953	0.9836	147.895	184.282	142.856	192.737	148.554	142.9	Homo sapiens	AKAP1
11757522_s_at	124.953	0.9063	159.623	176.802	140.274	161.661	166.121	198.046	Homo sapiens	C6orf47
11722801_s_at	124.953	0.9741	88.9708	101.774	112.656	147.218	95.3551	78.6136	Homo sapiens	SS18
11758070_s_at	124.953	0.8318	79.4421	89.2159	69.626	137.19	61.9273	100.916	Homo sapiens	PBX1
11738829_x_at	124.953	0.8778	357.51	218.811	242.654	360.926	245.21	317.133	Homo sapiens	C1orf109
11717486_a_at	124.953	0.8924	117.856	124.998	122.689	166.133	123.177	124.265	Homo sapiens	HARS2
11758014_s_at	39.5271	1.1255	326.231	317.656	303.868	336.904	282.971	231.658	Homo sapiens	TGFBR1
11719410_s_at	39.5271	1.3938	185.873	116.844	153.023	123.987	128.351	77.1316	Homo sapiens	HIPK2
11715569_at	124.953	0.9837	2893.88	2502.06	2807.59	2746.59	2764.54	2812.43	Homo sapiens	CD9
11718578_a_at	124.953	0.9536	274.005	331.261	313.017	404.333	268.692	301.603	Homo sapiens	GSTM3
11717750_a_at	39.5271	1.0269	745.935	770.527	822.514	542.382	884.356	910.279	Homo sapiens	CD320
11716022_at	39.5271	1.1183	55.2539	47.2124	56.3144	35.4265	59.9213	49.4811	Homo sapiens	ADRBK1
11740000_a_at	124.953	0.7949	74.4422	43.1895	69.4107	98.1744	76.0228	59.5228	Homo sapiens	CPEB3
11722689_a_at	124.953	0.8296	38.3447	48.0988	48.7564	63.9487	55.5875	44.312	Homo sapiens	SPTBN1
11716320_x_at	39.5271	1.0026	10049.9	9296.3	10044.5	9310.33	9948.91	10053	Homo sapiens	RPS3A
11754016_x_at	124.953	0.9777	1046.19	1044.78	1091.93	874.248	1222.03	1195.19	Homo sapiens	TIMM50
11754235_a_at	39.5271	1.0961	576.232	401.523	426.722	330.92	412.347	549.394	Homo sapiens	PTPRF
11731010_x_at	124.953	0.9752	64.5869	65.1114	60.8212	69.6402	70.0121	56.5591	Homo sapiens	WDR89
11721850_a_at	124.953	0.9847	344.389	304.807	341.429	248.103	361.373	418.634	Homo sapiens	CHCHD6
11763354_a_at	39.5271	1.0473	163.943	179.775	173.783	98.7966	215.179	209.729	Homo sapiens	PGAM5
11715868_a_at	124.953	0.9458	292.426	336.575	268.968	304.875	282.356	363.487	Homo sapiens	TINF2
11757954_s_at	124.953	0.876	453.435	449.856	427.689	521.087	479.681	519.254	Homo sapiens	AGAP1
11717867_a_at	39.5271	1.0233	688.625	820.54	747.749	576.023	835.218	819.569	Homo sapiens	ZNRD1
11748975_x_at	124.953	0.8922	51.4548	59.0275	67.528	65.664	68.7607	63.9562	Homo sapiens	CWF19L1
11722610_a_at	124.953	0.9997	121.567	135.631	124.206	96.1895	140.088	152.11	Homo sapiens	CDC42SE1
11744145_at	124.953	0.9773	170.301	211.733	164.138	158.392	185.926	215.287	Homo sapiens	MUL1
11752843_x_at	39.5271	1.1092	649.721	783.936	630.959	410.291	788.881	727.482	Homo sapiens	SQSTM1
11716369_x_at	39.5271	1.1459	3777.09	2867.57	3224.91	2592.61	3018.75	2965.98	Homo sapiens	SUMO2
11758626_s_at	39.5271	1.0817	225.64	129.856	197.433	170.182	170.999	157.049	Homo sapiens	UBA2
11746496_a_at	124.953	0.9818	49.905	53.1909	47.1422	56.0969	53.4663	44.0841	Homo sapiens	YAP1
11749539_x_at	39.5271	1.1143	87.5339	88.2575	90.5996	59.5909	100.376	84.585	Homo sapiens	MICB
11744409_a_at	39.5271	1.015	119.201	129.745	109.356	138.285	106.523	109.811	Homo sapiens	KLHL18
11763444_a_at	124.953	0.9471	168.687	233.023	178.033	191.745	190.611	225.356	Homo sapiens	SNAPC4
11728708_at	39.5271	1.304	1294.66	1240.52	1278.95	819.365	1259.67	897.524	Homo sapiens	EMP2
11718174_x_at	124.953	0.8955	128.782	72.4689	117.877	90.6771	123.952	136.281	Homo sapiens	C1D
11719755_a_at	124.953	0.7753	356.492	338.23	324.376	486.856	351.29	490.69	Homo sapiens	C1orf31
11729406_a_at	124.953	0.85	462.695	404.404	437.106	668.482	424.25	469.682	Homo sapiens	IFNGR1
11758902_at	39.5271	1.0865	77.1494	87.6438	70.6239	114.507	58.7286	55.3645	Homo sapiens	ZNF641
11719846_a_at	124.953	0.8222	114.772	129.984	117.279	138.229	124.411	183.043	Homo sapiens	TFPT
11716312_at	124.953	0.8764	222.856	226.477	236.108	278.235	233.418	272.556	Homo sapiens	MRPS21
11717511_a_at	124.953	0.9253	497.782	584.874	557.748	826.227	535.143	463.523	Homo sapiens	CIRH1A
11722733_x_at	124.953	0.7603	58.838	75.3047	61.0372	146.435	76.9648	54.5889	Homo sapiens	APPL1
11716636_a_at	39.5271	1.1814	656.235	634.837	721.754	501.328	755.768	481.328	Homo sapiens	AARS
11723435_s_at	39.5271	1.339	273.382	160.69	243.504	157.669	231.25	122.21	Homo sapiens	TTK
11717384_a_at	39.5271	1.0809	131.169	191.659	172.023	226.591	135.458	111.566	Homo sapiens	RNF34
11715894_x_at	39.5271	1.0172	834.747	970.716	881.221	1032.23	839.169	783.26	Homo sapiens	NGRN
11730992_x_at	124.953	0.8661	141.201	158.117	145.704	234.867	150.008	142.112	Homo sapiens	EIF2AK2
11756283_s_at	124.953	0.9376	317.867	420.8	469.792	1122.99	281.45	241.233	Homo sapiens	CCAR1
11757274_s_at	39.5271	1.0525	1715.1	1918.08	1888.13	2190.95	1624.75	1496.41	Homo sapiens	ARGLU1
11752697_a_at	124.953	0.8202	83.3726	112.824	86.3618	117.326	88.2062	142.242	Homo sapiens	FAM113A
11724011_at	124.953	0.9636	58.6272	32.6381	50.5228	76.0228	41.3258	34.3884	Homo sapiens	SIKE1
11763238_x_at	39.5271	1.152	2527.07	2398.37	3140.6	3060.05	3055.37	1331.7	Homo sapiens	CTCFL
11726453_at	124.953	0.9456	230.946	246.552	236.656	172.264	270.856	341.542	Homo sapiens	TIGD5
11754936_a_at	124.953	0.9572	685.257	908.87	830.014	1098.44	681.495	787.436	Homo sapiens	C14orf119
11723824_s_at	124.953	0.992	310.516	390.947	412.091	755.475	350.319	193.64	Homo sapiens	MYO5C
11752535_a_at	124.953	0.9677	113.618	138.089	144.758	274.361	112.97	80.8605	Homo sapiens	CCNL1
11720827_a_at	39.5271	1.1543	625.646	551.466	654.23	470.33	687.293	454.065	Homo sapiens	CENPW
11749800_a_at	39.5271	1.0935	316.722	321.022	275.494	216.155	295.103	335.832	Homo sapiens	BAIAP2
11717199_a_at	124.953	0.8501	407.477	421.501	447.301	465.045	496.286	541.904	Homo sapiens	POLR1D
11759882_a_at	39.5271	1.3373	49.5447	55.361	50.1922	27.7815	49.7394	41.6543	Homo sapiens	EPS15L1
11746041_a_at	39.5271	1.1504	420.872	302.522	412.69	353.55	350.167	278.81	Homo sapiens	TRA2B
11723039_x_at	39.5271	1.2933	627.083	501.536	622.528	432.853	544.132	384.294	Homo sapiens	SRSF3
11754268_a_at	124.953	0.6742	261.712	273.057	246.19	468.916	333.19	367.455	Homo sapiens	MED19
11758639_s_at	39.5271	1.0674	193.386	310	249.329	332.19	207.447	178.374	Homo sapiens	HSPH1
11720299_s_at	124.953	0.9712	366.412	423.523	415.297	421.547	410.458	406.538	Homo sapiens	C1orf77
11763710_x_at	124.953	0.8244	113.542	102.523	108.092	106.652	143.856	146.356	Homo sapiens	ATAT1
11727860_at	39.5271	1.127	103.909	62.8919	86.5286	92.6474	75.9326	56.1521	Homo sapiens	TMEM209
11718154_a_at	124.953	0.8561	420.403	493.69	393.34	644.939	375.663	537.039	Homo sapiens	HEPH
11725881_a_at	124.953	0.9529	54.5898	45.6231	46.8832	49.5228	53.5801	50.8562	Homo sapiens	C15orf52
11723268_at	124.953	0.8851	150.592	177.978	152.695	259.885	155.481	146.067	Homo sapiens	KPNA6
11722142_a_at	39.5271	1.008	121.766	134.782	132.776	83.8758	173.376	146.315	Homo sapiens	PITPNM1
11718258_at	39.5271	1.05	220.276	265.548	235.244	301.972	212.511	185.246	Homo sapiens	ANKRD27
11755049_a_at	124.953	0.9269	164.197	264.702	228.589	380.689	188.993	173.395	Homo sapiens	PIK3C3
11719619_at	39.5271	1.0357	132.368	126.553	140.495	91.3998	160.766	144.168	Homo sapiens	TMEM187
11759804_x_at	39.5271	1.2673	72.1229	69.2369	78.0228	43.5509	78.6477	55.8911	Homo sapiens	PDCD6
11723205_a_at	39.5271	1.1296	662.612	648.987	628.762	482.873	630.826	615.831	Homo sapiens	PGD
11748578_x_at	124.953	0.9336	376.106	418.865	416.503	337.19	470.829	507.889	Homo sapiens	UROD
11718212_x_at	124.953	0.9045	157.567	152.551	165.699	130.274	208.374	198.275	Homo sapiens	PYCR1
11742713_at	124.953	0.9292	684.086	705.095	685.593	559.728	853.799	862.541	Homo sapiens	TMEM223
11751697_a_at	39.5271	1.124	313.496	309.932	332.666	255.294	320.481	278.17	Homo sapiens	NAA50
11715313_s_at	39.5271	1.0464	105.906	101.213	100.268	89.1656	99.805	105.414	Homo sapiens	LHB
11741573_a_at	39.5271	1.2316	479.016	420.906	465.367	222.512	498.608	452.645	Homo sapiens	ZNF219
11739465_x_at	124.953	0.9132	99.5751	87.6827	98.2234	84.004	106.916	125.397	Homo sapiens	ALKBH4
11730547_a_at	39.5271	1.0092	338.367	401.645	350.749	294.921	371.725	423.024	Homo sapiens	PMVK
11720122_at	124.953	0.9656	135.809	158.528	138.657	140.91	157.732	149.202	Homo sapiens	GIGYF1
11720729_at	124.953	0.9494	60.2615	55.1331	50.8688	45.2249	60.9609	71.6387	Homo sapiens	CSDC2
11727070_a_at	124.953	0.9209	279.675	268.509	320.068	422.46	287.627	253.319	Homo sapiens	ORC5
11719280_a_at	124.953	0.9068	1228.06	1274.55	1259.64	1209.72	1411.67	1548.43	Homo sapiens	NAA10
11744682_x_at	39.5271	1.0999	5220.04	4650.53	4843.19	3994.78	4783.8	4623.92	Homo sapiens	EIF5A
11716938_a_at	124.953	0.9762	2681.46	2722.61	2741.58	2769.49	2661.43	2918.97	Homo sapiens	SEC61B
11720514_at	124.953	0.6548	296.743	263.056	278.189	500.272	299.993	515.414	Homo sapiens	C9orf150
11718907_x_at	39.5271	1.0248	166.642	208.29	178.147	113.004	206.255	246.466	Homo sapiens	ADCK2
11755784_a_at	39.5271	1.0605	79.5228	83.3561	83.3561	59.7929	82.6393	93.7643	Homo sapiens	PHF15
11754800_s_at	124.953	0.8796	245.592	216.515	280.668	414.486	242.463	218.189	Homo sapiens	GFM1
11747386_x_at	39.5271	1.0802	119.003	109.877	112.523	67.0586	147.765	117.817	Homo sapiens	STK25
11741083_x_at	39.5271	1.1175	1034.02	1192.36	1431.86	1733.9	1122.82	649.855	Homo sapiens	EIF4G2
11746210_x_at	124.953	0.9077	101.088	78.5838	83.9151	79.726	101.023	110.658	Homo sapiens	SCYL1
11757372_a_at	39.5271	1.1307	440.512	448.289	499.25	284.327	562.068	426.723	Homo sapiens	NUDT1
11746956_a_at	39.5271	1.0115	150.538	169.942	148.054	129.676	151.76	185.982	Homo sapiens	ABHD2
11750188_x_at	124.953	0.9779	51.3833	61.6986	55.5228	51.9449	57.5228	62.9991	Homo sapiens	AGPAT1
11727077_at	39.5271	1.0537	69.3793	58.2723	70.1362	67.5228	65.2908	54.9774	Homo sapiens	NUFIP1
11716105_a_at	39.5271	1.1274	115.361	93.0875	107.572	88.795	102.783	88.3323	Homo sapiens	MPZL1
11752163_a_at	39.5271	1.4613	68.5969	71.0228	61.8491	31.4912	53.9779	56.8118	Homo sapiens	KDM2B
11718271_a_at	124.953	0.9061	248.769	298.516	286.422	484.548	278.505	211.869	Homo sapiens	TAX1BP1
11720628_s_at	124.953	0.8582	503.569	704.023	573.148	823.99	539.487	723.278	Homo sapiens	ATP6V1D
11732951_a_at	39.5271	1.171	197.672	171.369	195.649	99.5869	199.168	208.086	Homo sapiens	ENTPD8
11743820_a_at	39.5271	1.0204	931.677	1080.16	965.381	795.248	1011.46	1136.9	Homo sapiens	C1orf57
11729171_x_at	124.953	0.8507	303.856	380.618	345.19	519.771	306.687	406.801	Homo sapiens	MKI67IP
11756928_x_at	39.5271	1.2358	525.564	505.504	508.833	282.648	548.043	462.421	Homo sapiens	TBCD
11756351_x_at	124.953	0.9877	3855.03	4127.02	4228.93	4562.43	3913.36	3911.19	Homo sapiens	SOD1
11716952_a_at	124.953	0.9543	465.793	411.353	421.626	353.688	445.718	589.58	Homo sapiens	DPH1
11740470_x_at	124.953	0.9163	143.987	158.659	142.073	142.648	163.621	180.775	Homo sapiens	HM13
11747195_x_at	124.953	0.9478	188.037	200.219	181.278	178.381	198.199	226.69	Homo sapiens	AP2M1
11728972_a_at	39.5271	1.585	91.5249	74.2784	81.6191	32.6599	84.3561	50.576	Homo sapiens	PTPRJ
11748301_a_at	124.953	0.9601	348.104	333.739	346.776	375.056	343.628	353.22	Homo sapiens	TFDP2
11719419_a_at	39.5271	1.071	251.079	229.427	223.254	233.449	201.87	222.149	Homo sapiens	C14orf109
11745204_a_at	39.5271	1.0994	60.1784	46.3917	55.3668	57.5763	49.4256	40.8807	Homo sapiens	TPD52
11730427_a_at	124.953	0.9233	68.0228	86.1602	70.0228	65.9917	87.7609	90.0228	Homo sapiens	AP1B1
11742906_a_at	124.953	0.9578	613.117	702.023	648.056	868.186	642.416	569.148	Homo sapiens	DNAJC1
11738863_a_at	124.953	0.9076	276.811	296.023	288.856	409.415	271.086	285.293	Homo sapiens	PTPN2
11725931_at	124.953	0.9626	116.48	84.3972	113.136	151.163	122.53	67.3234	Homo sapiens	HSPA5
11735692_a_at	124.953	0.9714	86.0958	116.327	91.3561	153.048	85.7198	76.0748	Homo sapiens	RAP1GDS1
11724104_s_at	39.5271	1.1738	107.231	88.4149	115.732	139.805	89.0228	54.5095	Homo sapiens	SGK3
11759803_a_at	39.5271	1.295	97.7934	94.6534	106.317	52.1189	120.169	72.35	Homo sapiens	PDCD6
11751063_a_at	124.953	0.9332	274.403	345.303	257.532	316.969	247.397	382.856	Homo sapiens	RAB40B
11720942_x_at	124.953	0.9344	110.003	111.671	115.452	99.3317	130.568	134.042	Homo sapiens	DDX54
11719626_at	124.953	0.9545	65.6879	82.3561	65.8561	71.6772	72.0856	79.3	Homo sapiens	RDH10
11715309_s_at	39.5271	1.0208	100.98	100.523	98.833	85.6632	101.054	108.95	Homo sapiens	MLXIPL
11719408_a_at	39.5271	1.0669	78.29	75.7646	75.3066	72.3785	81.704	62.1929	Homo sapiens	HIPK2
11754623_x_at	39.5271	1.2308	1306.93	816.523	1117.34	675.243	1084.87	872.924	Homo sapiens	CHPT1
11743858_at	124.953	0.9388	117.579	121.523	118.554	168.803	96.4183	125.803	Homo sapiens	IL33
11725655_at	124.953	0.8356	226.56	236.079	249.268	280.812	255.19	318.855	Homo sapiens	GTF2H5
11716187_a_at	124.953	0.6986	42.1506	58.2701	38.712	66.2188	47.0934	89.4127	Homo sapiens	ABCB6
11735137_a_at	124.953	0.9436	314.962	396.912	309.26	311.022	399.356	370.485	Homo sapiens	WIPI2
11757456_x_at	124.953	0.9014	2183.29	2111.57	2351.86	2996.25	2270.8	2176.09	Homo sapiens	NACA
11756930_x_at	39.5271	1.1398	143.84	165.309	132.721	116.628	136.85	133.537	Homo sapiens	DDX11
11736109_at	124.953	0.978	89.0958	100.409	90.3384	76.6532	102.466	109.982	Homo sapiens	ARL8A
11757310_s_at	39.5271	1.8515	642.189	476.904	636.272	154.383	572.84	347.189	Homo sapiens	TMEM98
11720989_a_at	124.953	0.8372	103.862	147.444	111.653	134.023	119.523	181.876	Homo sapiens	SLC7A7
11723978_x_at	124.953	0.9762	86.2995	84.5213	78.0533	64.6895	93.2866	101.421	Homo sapiens	RAB3A
11739204_a_at	39.5271	1.2771	105.084	122.205	119.53	93.9351	117.189	66.9433	Homo sapiens	TTL
11755874_a_at	39.5271	1.2956	301.281	196.856	330.205	167.832	345.988	155.097	Homo sapiens	C13orf34
11720004_at	124.953	0.8065	1821.77	2293.52	1700.28	2221.24	2024.81	3010.97	Homo sapiens	C19orf21
11716648_a_at	124.953	0.8252	99.1157	115.153	123.563	235.44	104.987	101.544	Homo sapiens	DHX40
11739969_a_at	124.953	0.7249	70.6388	70.7654	68.2563	144.022	92.6074	67.1578	Homo sapiens	MIER1
11738257_x_at	39.5271	1.1194	176.304	173.356	181.277	99.1247	211.19	188.707	Homo sapiens	GRK6
11742794_s_at	124.953	0.9377	878.201	997.207	910.888	1320.49	818.598	895.143	Homo sapiens	SBDS
11757346_s_at	39.5271	1.0468	9101.84	8225.56	8850.46	7185.56	8959.72	8971.57	Homo sapiens	FTL
11755032_s_at	39.5271	1.1971	86.5228	76.9815	81.0228	83.8042	80.9152	46.394	Homo sapiens	ASAP1
11748635_s_at	124.953	0.9309	52.8009	60.733	46.4322	61.921	52.5019	56.7751	Homo sapiens	STAG3L1
11749852_s_at	39.5271	1.003	90.8404	135.663	54.5459	51.4375	129.153	100.265	Homo sapiens	FOS
11728659_a_at	39.5271	1.2909	452.653	501.701	471.053	328.625	431.943	350.322	Homo sapiens	HN1L
11721893_a_at	39.5271	1.2493	64.0762	58.6886	68.6264	65.1598	64.1575	31.6607	Homo sapiens	CHEK2
11733804_at	124.953	0.9366	122.319	120.161	125.944	100.913	126.906	175.946	Homo sapiens	AMN
11750245_x_at	124.953	0.7491	436.693	615.777	394.943	629.786	470.689	852.267	Homo sapiens	MGLL
11729280_a_at	124.953	0.9169	136.976	120.052	121.64	153.185	135.444	125.055	Homo sapiens	FAM175A
11749019_a_at	124.953	0.8007	57.0844	56.2848	63.8809	71.3498	74.8584	74.8612	Homo sapiens	MYNN
11756775_a_at	39.5271	1.0191	149.206	212.841	162.023	117.832	184.035	224.19	Homo sapiens	KLHDC5
11730257_at	39.5271	1.1908	51.9233	53.7388	55.8314	30.6031	52.0085	57.9646	Homo sapiens	EPN3
11715465_at	39.5271	1.0845	512.398	523.682	488.665	297.856	555.234	621.523	Homo sapiens	IGFBP4
11757681_x_at	39.5271	1.335	1527.52	1242.85	1559.05	602.541	1713.16	1205.1	Homo sapiens	RNASEH2C
11718685_a_at	39.5271	1.4258	58.0423	42.8818	51.3562	19.5097	53.919	41.9216	Homo sapiens	TXNRD2
11759937_at	39.5271	1.0768	148.978	136.762	125.811	110.679	127.574	145.411	Homo sapiens	C21orf67
11739634_at	124.953	0.9181	87.713	99.815	109.633	134.751	99.317	92.6689	Homo sapiens	MED13
11743265_a_at	124.953	0.8903	72.5331	85.9275	83.3494	104.383	83.3309	84.6429	Homo sapiens	ENSA
11763554_x_at	124.953	0.9461	75.0702	86.0385	82.7723	73.4255	93.2254	92.2348	Homo sapiens	GLTSCR2
11717432_a_at	124.953	0.9964	532.273	434.696	520.886	660.274	446.358	413.36	Homo sapiens	ECHDC1
11727146_at	39.5271	1.1553	284.856	237.308	261.568	162.023	256.182	276.243	Homo sapiens	GPR160
11718437_at	124.953	0.9271	153.408	170.765	157.61	154.935	166.799	200.476	Homo sapiens	ATPAF2
11723408_a_at	124.953	0.9731	71.1559	59.5038	73.8212	84.8554	71.5228	55.8899	Homo sapiens	MKKS
11718483_s_at	39.5271	1.0342	705.727	493.69	683.689	593.869	589.273	615.28	Homo sapiens	UBE2N
11716132_a_at	39.5271	1.1918	257.432	400.443	237.655	158.577	300.671	303.536	Homo sapiens	FSTL3
11742912_a_at	124.953	0.8906	114.127	110.803	109.907	145.608	108.588	124.421	Homo sapiens	FAM59A
11715506_a_at	39.5271	1.1115	1463.06	1411.67	1400.55	1088.48	1406.28	1376.19	Homo sapiens	MAGED1
11758273_s_at	39.5271	1.0661	253.183	196.821	245.664	298.24	195.78	173.023	Homo sapiens	ARF6
11716924_s_at	39.5271	1.2062	71.9449	75.4977	76.6078	90.2073	63.9492	41.0999	Homo sapiens	PURB
11719824_at	39.5271	1.2737	173.112	108.196	215.19	156.556	178.848	69.6654	Homo sapiens	ZAK
11716854_s_at	39.5271	1.0036	82.4429	87.514	84.8792	126.666	71.5053	66.8982	Homo sapiens	IMPAD1
11752540_s_at	124.953	0.8869	66.5228	61.3186	64.6895	61.6219	76.0694	80.7014	Homo sapiens	PPIL2
11717513_a_at	39.5271	1.2498	195.813	200.127	197.901	154.919	173.612	147.689	Homo sapiens	8-Sep
11757930_s_at	124.953	0.9106	185.617	267.302	195.844	350.371	175.371	209.424	Homo sapiens	PAAF1
11733822_at	39.5271	1.2939	364.579	395.413	406.334	218.749	390.813	316.275	Homo sapiens	AGPAT3
11728302_at	39.5271	1.0309	101.896	98.0133	84.572	101.802	84.3289	89.8106	Homo sapiens	TGFA
11743177_a_at	124.953	0.9657	159.448	219.867	203.333	367.856	171.923	125.144	Homo sapiens	RSF1
11757791_s_at	124.953	0.9026	90.6529	127.211	98.3048	103.722	99.9666	148.705	Homo sapiens	DUSP3
11756338_x_at	39.5271	1.2789	160.309	117.593	151.221	73.6274	155.019	119.393	Homo sapiens	DHRS11
11742968_a_at	124.953	0.8338	127.689	192.109	163.856	301.79	154.883	148.32	Homo sapiens	MED8
11717963_a_at	124.953	0.9367	144.824	128.814	119.878	182.099	132.778	112.543	Homo sapiens	KRAS
11718830_s_at	124.953	0.9701	404.827	488.001	397.216	330.921	485.087	535.431	Homo sapiens	EHD1
11745551_a_at	39.5271	1.2059	1515.65	1368.86	1502.64	828.46	1560.73	1374.99	Homo sapiens	KLHDC3
11747989_a_at	39.5271	1.0732	97.843	100.796	95.8937	70.8885	112.549	95.886	Homo sapiens	TEAD2
11751502_a_at	39.5271	1.0705	144.025	161.76	158.522	111.502	159.291	169.523	Homo sapiens	SLC25A19
11728355_at	39.5271	1.2081	84.2279	72.3565	75.9814	73.246	63.5355	56.4291	Homo sapiens	BBS10
11728380_x_at	124.953	0.8704	1171.74	1014.03	1259.78	1588.39	1174.93	1216.47	Homo sapiens	NACA2
11720587_s_at	39.5271	1.2223	115.069	103.113	115.689	114.219	107.199	61.39	Homo sapiens	SMCHD1
11739079_a_at	39.5271	1.3432	109.018	86.8622	135.788	90.0228	99.7103	59.1186	Homo sapiens	ANP32A
11717021_s_at	124.953	0.9114	249.944	263.424	245.035	225.85	276.356	341.438	Homo sapiens	TMEM222
11724106_a_at	124.953	0.6666	43.1636	44.6626	37.5109	65.6354	50.3561	73.8561	Homo sapiens	BATF2
11716595_s_at	39.5271	1.1394	1008.02	986.71	1118.78	1236.22	899.323	676.631	Homo sapiens	SLC44A1
11759613_a_at	39.5271	1.0291	100.538	98.6895	109.585	101.559	100.538	97.701	Homo sapiens	KIAA1704
11717269_a_at	39.5271	1.0106	394.867	389.023	411.272	265.319	445.356	517.961	Homo sapiens	FPGS
11727378_at	39.5271	1.035	157.59	110.189	135.442	142.856	119.503	124.255	Homo sapiens	TBC1D15
11742808_at	124.953	0.8896	87.445	113.11	97.747	170.69	90.8879	88.5319	Homo sapiens	METTL14
11737487_a_at	124.953	0.9418	65.5677	74.0721	71.0179	71.7945	69.9966	82.1616	Homo sapiens	PI4KB
11732848_a_at	39.5271	1.0931	55.0178	47.6358	53.8289	44.3112	54.8561	44.4405	Homo sapiens	PRELID2
11738474_x_at	124.953	0.9952	72.8298	70.6568	77.4597	103.364	68.3194	57.2732	Homo sapiens	SYAP1
11764160_at	39.5271	1.3497	70.1741	59.2597	81.0228	39.8232	86.8561	39.6183	Homo sapiens	---
11749651_a_at	124.953	0.878	82.5751	84.101	77.8201	89.0626	86.1632	104.053	Homo sapiens	RECQL5
11715692_a_at	39.5271	1.0082	1967.86	2300.14	1890.52	2185.11	1844.22	2072.36	Homo sapiens	CIRBP
11746264_a_at	39.5271	1.0635	57.9279	78.1236	71.2449	63.9498	65.9375	63.5749	Homo sapiens	PPAP2A
11750438_x_at	39.5271	1.1638	532.332	548.516	531.563	406.548	525.729	460.752	Homo sapiens	PGAM1
11763304_at	124.953	0.8995	50.3561	53.1973	52.1379	60.0172	56.4573	56.6309	Homo sapiens	TJP2
11732414_a_at	39.5271	1.1992	175.153	174.356	186.356	190.147	168.523	102.978	Homo sapiens	LRRC8B
11745904_a_at	39.5271	1.0225	1871.14	2034.04	2075.88	1867.52	2122.53	1864.74	Homo sapiens	C6orf125
11717947_a_at	124.953	0.9899	63.9103	72.5072	74.6101	96.764	65.3755	56.3447	Homo sapiens	NUMB
11735668_at	39.5271	1.024	173.753	163.856	163.023	151.656	160.356	177.764	Homo sapiens	SLC34A3
11716942_a_at	124.953	0.9818	400.846	435.915	412.935	366.856	413.487	502.56	Homo sapiens	ADPRHL2
11744109_a_at	124.953	0.7969	530.232	515.554	544.5	1065.12	539.081	512.163	Homo sapiens	ZC3H15
11727026_a_at	124.953	0.9062	384.424	343.33	386.476	417.856	362.445	452.649	Homo sapiens	NDUFB5
11744755_x_at	39.5271	1.0957	51.4708	53.5103	44.6519	34.4878	50.883	53.2779	Homo sapiens	FHL3
11758020_s_at	124.953	0.9255	161.015	117.298	168.281	212.144	138.349	136.599	Homo sapiens	EIF5
11752985_a_at	39.5271	1.0066	120.523	199.453	148.988	197.689	137.372	129.288	Homo sapiens	NPSR1
11736396_a_at	39.5271	1.0462	167.585	193.659	186.103	135.594	203.802	190.875	Homo sapiens	RFT1
11718379_x_at	39.5271	1.2603	107.523	118.887	121.799	84.5843	109.189	84.2148	Homo sapiens	PRKAG2
11740492_a_at	124.953	0.9012	247.19	228.523	221.958	269.071	249.986	254.675	Homo sapiens	AGAP1
11747570_a_at	39.5271	1.0745	2833.22	2984.16	3103.48	3323.58	2738.34	2324.09	Homo sapiens	MGST1
11731438_x_at	124.953	0.896	160.935	200.939	201.356	329.031	186.06	147.866	Homo sapiens	MED6
11751852_a_at	124.953	0.8747	56.3073	60.3746	50.961	54.5171	67.1494	70.7118	Homo sapiens	TRAF4
11740860_a_at	39.5271	1.0533	245.153	248.957	253.152	218.19	237.633	255.023	Homo sapiens	ZNF384
11754153_x_at	39.5271	1.0915	59.4784	48.7952	57.1163	53.0741	49.6912	48.3359	Homo sapiens	CASP8
11754220_a_at	124.953	0.8779	616.674	679.378	709.418	1065.62	664.599	620.19	Homo sapiens	PWP1
11719707_a_at	39.5271	1.2719	425.146	373.505	437.071	186.391	490.849	368.647	Homo sapiens	DHRS13
11757804_x_at	39.5271	1.043	178.077	161.915	190.998	130.314	218.19	170.69	Homo sapiens	CIZ1
11722216_a_at	124.953	0.8664	305.377	339.053	281.512	287.776	363.795	428.128	Homo sapiens	GPR108
11744210_s_at	124.953	0.9554	1068.33	1203.25	1082.99	1017.77	1203.52	1303.19	Homo sapiens	RBM14
11724409_a_at	39.5271	1.024	186.46	231.983	204.661	153.388	215.8	249.087	Homo sapiens	2-Mar
11725329_a_at	124.953	0.9607	162.08	198.177	225.864	396.409	175.97	117.302	Homo sapiens	USP9X
11717241_a_at	124.953	0.9879	1414.21	1120.35	1275.59	1227.41	1232.22	1386.02	Homo sapiens	MAEA
11742456_a_at	39.5271	1.2049	2901.06	2639.02	2726.84	1781.71	2651.46	2526.04	Homo sapiens	PTBP1
11748222_a_at	124.953	0.7842	234.813	258.186	251.868	336.208	279.647	336.765	Homo sapiens	TRIM27
11721898_at	124.953	0.7742	147.672	176.958	140.412	172.772	150.783	303.47	Homo sapiens	FAM3D
11756600_a_at	39.5271	1.0694	293.474	171.027	225.974	204.688	204.571	221.471	Homo sapiens	TPD52
11719433_at	39.5271	1.1003	116.679	116.689	105.214	130.478	103.356	79.7423	Homo sapiens	HECA
11743660_x_at	39.5271	1.0696	600.039	602.557	613.62	548.856	645.716	511.54	Homo sapiens	SNRNP27
11730205_at	124.953	0.9294	876.523	937.402	890.582	935.57	928.169	1049.74	Homo sapiens	PSMD9
11749135_a_at	124.953	0.8297	45.5952	50.1991	36.1437	49.4449	52.871	55.4102	Homo sapiens	BRD3
11727097_a_at	124.953	0.761	367.112	371.38	356.667	501.536	362.418	607.014	Homo sapiens	RDH14
11730712_a_at	124.953	0.9177	133.958	128.857	139.42	120.987	145.781	176.539	Homo sapiens	ADCK1
11720453_x_at	124.953	0.7993	70.5171	71.1629	89.3294	160.817	94.745	57.6158	Homo sapiens	YME1L1
11748446_a_at	39.5271	1.047	65.9166	57.5442	59.7895	51.847	61.115	62.3561	Homo sapiens	IL17RC
11719628_a_at	39.5271	1.0512	222.082	228.785	239.023	252.801	200.086	206.688	Homo sapiens	HDHD1
11730865_a_at	39.5271	1.0035	106.343	98.5065	97.3882	91.1692	98.9926	111.861	Homo sapiens	VKORC1L1
11757785_x_at	39.5271	1.2798	1154.38	950.418	1271.87	995.044	1085.52	616.356	Homo sapiens	HMGB1
11728819_x_at	39.5271	1.0464	74.8606	39.9492	62.9279	56.5325	52.1317	55.7359	Homo sapiens	HAUS2
11748117_a_at	124.953	0.9603	313.474	321.656	325.935	215.276	417.721	412.673	Homo sapiens	FDXR
11728573_x_at	124.953	0.9248	368.523	292.63	409.675	595.544	328.918	285.128	Homo sapiens	MBNL1
11722474_a_at	124.953	0.9226	350.361	393.394	310.021	322.21	367.369	459.664	Homo sapiens	DGKQ
11715325_at	124.953	0.9793	64.1668	50.2651	45.1786	37.2411	58.1992	71.5832	Homo sapiens	C11orf90
11722091_a_at	39.5271	1.0711	78.072	60.9051	73.588	39.0955	89.6085	81.2851	Homo sapiens	PRR5
11749875_a_at	124.953	0.8268	235.529	268.124	231.548	283.9	249.971	364.529	Homo sapiens	LAMP1
11719053_s_at	124.953	0.855	39.7552	66.8024	65.6399	203.943	37.6148	36.3514	Homo sapiens	CEP350
11716195_a_at	124.953	0.9379	1629.18	1699.67	1490.2	1536.56	1553.35	2095.69	Homo sapiens	ID1
11734771_a_at	124.953	0.9052	175.72	174.663	166.36	180.986	187.533	202.849	Homo sapiens	PHKG2
11753335_a_at	124.953	0.9326	119.47	153.883	121.215	123.735	126.615	175.367	Homo sapiens	TMEM177
11716282_s_at	39.5271	1.0524	93.8561	105.779	80.9608	56.5234	106.154	114.929	Homo sapiens	FURIN
11754624_a_at	39.5271	1.0978	351.866	325.48	357.926	279.356	345.523	320.995	Homo sapiens	CYB5A
11717089_x_at	124.953	0.9476	379.709	459.69	449.878	641.353	357.19	402.884	Homo sapiens	RBM39
11754964_a_at	124.953	0.8837	270.898	286.402	314.006	389.294	290.473	312.189	Homo sapiens	NDUFA10
11748906_a_at	124.953	0.9042	151.928	170.596	159.795	153.022	165.276	221.512	Homo sapiens	NPM2
11715643_a_at	39.5271	1.0094	120.523	115.474	130.802	150.03	110.353	106.907	Homo sapiens	ATP6AP2
11727535_a_at	39.5271	1.3643	121.529	113.144	134.536	61.2283	143.636	82.8399	Homo sapiens	CCNF
11746935_a_at	124.953	0.8601	62.5552	62.8627	63.448	92.8161	59.3516	71.1895	Homo sapiens	WARS2
11757822_x_at	124.953	0.9584	3533.29	3502.13	3466.19	3307.7	3813.45	3862.19	Homo sapiens	C11orf31
11755707_a_at	39.5271	1.0298	87.1619	93.4483	90.7211	83.6215	88.2355	91.7097	Homo sapiens	YAF2
11746977_a_at	39.5271	1.054	233.986	206.55	213.397	311.24	194.153	145.779	Homo sapiens	GAPVD1
11757032_s_at	124.953	0.9495	80.6622	89.8951	77.508	76.7489	83.8868	101.977	Homo sapiens	DNAJB12
11739854_s_at	124.953	0.933	137.302	112.333	126.689	156.167	114.307	134.769	Homo sapiens	LYRM1
11716800_at	124.953	0.9486	788.276	782.517	772.717	669.744	872.783	955.149	Homo sapiens	FADD
11758684_x_at	124.953	0.7378	44.6243	56.8187	35.1867	51.8238	61.0054	70.2647	Homo sapiens	DUSP8
11737076_a_at	124.953	0.9383	412.041	486.177	461.085	689.225	438.139	370.247	Homo sapiens	PPP2R5C
11757343_x_at	39.5271	1.0255	2015.97	2037.16	2037.6	1538.43	2236.99	2254.44	Homo sapiens	FIBP
11717764_x_at	124.953	0.7453	380.523	526.53	333.226	528.023	431.466	707.951	Homo sapiens	MGLL
11750021_x_at	39.5271	1.0579	588.632	605.317	617.252	420.632	749.965	588.788	Homo sapiens	SURF4
11730200_a_at	124.953	0.9729	62.8091	61.1804	68.8048	50.562	73.1173	77.6569	Homo sapiens	ALAD
11716866_x_at	124.953	0.8412	1630.96	1472.58	1368.23	1551.75	1710.05	2080.08	Homo sapiens	SLC1A5
11743810_s_at	39.5271	1.1057	54.6765	41.0183	59.8651	47.0389	50.3561	41.9355	Homo sapiens	TFAM
11750267_x_at	39.5271	1.0339	68.8623	79.6177	81.0399	62.8034	83.1053	77.0319	Homo sapiens	INPP5J
11747959_x_at	39.5271	1.0908	155.023	130.156	148.251	84.2103	169.766	161.22	Homo sapiens	KLHDC3
11748637_a_at	39.5271	1.0301	130.031	123.85	139.133	94.7507	159.229	135.874	Homo sapiens	REEP4
11744622_x_at	39.5271	1.0709	349.784	331.822	365.025	216.19	426.138	374.504	Homo sapiens	STK25
11739327_x_at	39.5271	1.0644	220.692	207.994	235.544	305.448	187.606	156.46	Homo sapiens	RAB1A
11722265_a_at	124.953	0.7254	54.8319	66.9586	59.0302	97.0931	73.6273	79.4263	Homo sapiens	WDR33
11743389_s_at	39.5271	1.2925	107.63	100.515	120.424	95.2684	104.529	60.592	Homo sapiens	PHTF2
11751098_a_at	124.953	0.7997	173.214	258.298	187.648	237.394	203.136	340.382	Homo sapiens	GBA
11716095_s_at	39.5271	1.0114	205.147	201.302	177.029	250.452	186.356	151.385	Homo sapiens	KLF6
11724566_a_at	124.953	0.9652	112.761	120.834	101.185	127.609	97.3562	123.406	Homo sapiens	TLN2
11723944_a_at	39.5271	1.0103	545.28	455.282	435.69	447.766	435.043	538.448	Homo sapiens	PTTG1IP
11716345_a_at	39.5271	1.159	279.616	273.017	264.023	175.499	289.523	254.797	Homo sapiens	BACE2
11749044_x_at	124.953	0.8622	111.105	229.133	158.305	477.396	115.699	113.856	Homo sapiens	ZC3H14
11740118_a_at	39.5271	1.2406	141.899	134.309	160.752	203.916	98.5228	79.8562	Homo sapiens	SMC2
11731486_a_at	124.953	0.9295	55.7584	52.2736	49.8703	44.8561	70.7701	57.0228	Homo sapiens	NFIC
11718799_a_at	124.953	0.7218	168.446	136.232	162.727	220.369	195.932	229.94	Homo sapiens	PPCDC
11745222_s_at	39.5271	1.0275	65.9518	61.9269	70.8837	93.1165	56.071	51.1198	Homo sapiens	ATP2C1
11758295_at	124.953	0.9545	795.203	771.023	764.221	709.081	841.352	903.209	Homo sapiens	CAPNS1
11726151_x_at	124.953	0.912	127.046	160.885	152.586	221.856	142.52	130.023	Homo sapiens	PPIP5K2
11729034_s_at	124.953	0.9656	50.9479	64.4143	55.1616	56.8371	62.0228	57.0458	Homo sapiens	ITPRIPL2
11762785_x_at	39.5271	1.0603	5727.28	4880.62	4913.19	4189.35	4890.02	5623.78	Homo sapiens	ACTG1
11740056_a_at	124.953	0.919	42.212	60.0177	50.123	65.248	45.8456	54.6895	Homo sapiens	HARBI1
11717517_s_at	124.953	0.9113	401.368	436.237	445.238	632.649	399.581	407.542	Homo sapiens	REXO2
200031_PM_s_at	124.953	0.9568	8411.05	8211.32	8273.34	8856.34	8460.55	8706.62	Homo sapiens	RPS11
11729398_a_at	124.953	0.9272	74.9497	77.9822	66.4429	87.0676	71.907	77.8043	Homo sapiens	FBXL20
11716462_a_at	124.953	0.8452	541.827	616.545	590.989	586.921	645.677	862.92	Homo sapiens	RFXANK
11725519_a_at	39.5271	1.0979	423.048	484.523	456.83	507.98	373.388	373.007	Homo sapiens	ICA1
11727820_a_at	124.953	0.9418	1077.79	1100.81	1159.03	1200.15	1178.17	1164.21	Homo sapiens	CISD1
11756476_s_at	39.5271	1.0011	7029.05	6767.43	7060.49	7028.44	6915.78	6886.72	Homo sapiens	RPL19
11757475_x_at	124.953	0.8549	60.688	74.5838	67.8041	74.4023	73.6948	89.5963	Homo sapiens	CENPT
11758215_s_at	39.5271	1.025	167.057	171.367	145.275	156.203	150.533	164.262	Homo sapiens	TLE3
11724494_x_at	39.5271	1.0816	96.0921	93.128	88.47	62.1445	95.5089	105.421	Homo sapiens	SF3B4
11732983_a_at	124.953	0.9101	94.6923	111.081	85.3549	92.2989	90.8362	142.041	Homo sapiens	TMEM8B
11734575_a_at	124.953	0.9579	91.4006	108.376	92.3535	80.4456	116.023	111.503	Homo sapiens	HDAC7
11750611_a_at	124.953	0.9496	122.946	127.856	116.75	101.014	139.084	152.529	Homo sapiens	ERBB2
11724527_x_at	124.953	0.7479	106.853	127.144	116.794	175.07	132.702	163.275	Homo sapiens	FAHD1
11727834_at	124.953	0.9296	64.8561	63.3561	72.6567	97.316	61.2476	62.3561	Homo sapiens	WDR43
11744212_x_at	124.953	0.9153	628.623	532.455	593.809	694.485	588.523	634.189	Homo sapiens	SNRPB2
11721887_a_at	39.5271	1.0083	67.3737	59.5824	78.1842	59.508	52.087	98.7687	Homo sapiens	CRYM
11728534_a_at	39.5271	1.0103	327.306	453.69	336.066	251.19	421.023	457.569	Homo sapiens	SPSB2
11724910_a_at	124.953	0.913	62.2934	72.8776	59.428	74.6559	59.5963	79.6808	Homo sapiens	TMPRSS2
11744142_a_at	124.953	0.9404	973.155	1446.82	1239.86	2261.84	1069.92	867.321	Homo sapiens	SARS
11757668_s_at	39.5271	1.019	467.297	348.356	406.549	326.853	421.731	453.714	Homo sapiens	SERF1A
11744513_a_at	124.953	0.9839	207.821	162.614	172.468	162.851	174.996	214.734	Homo sapiens	WFDC2
11755466_a_at	39.5271	1.5246	156.489	152.649	213.523	140.856	155.879	65.5573	Homo sapiens	CDCA2
11723365_a_at	124.953	0.9642	547.231	517.826	541.48	455.647	632.523	593.987	Homo sapiens	COPS7A
11753692_x_at	39.5271	1.0875	51.1289	40.5234	51.7966	40.157	44.3339	46.8694	Homo sapiens	MUC1
11753184_s_at	39.5271	1.17	206.706	272.879	218.737	116.711	265.495	248.619	Homo sapiens	KLF16
11763265_s_at	39.5271	1.2386	59.4552	78.5367	73.4638	88.5025	50.9675	40.0232	Homo sapiens	PCYT1A
11758160_x_at	39.5271	1.0692	86.4841	93.5832	97.7483	68.8293	103.008	91.2919	Homo sapiens	FAM86A
11749416_a_at	39.5271	1.053	521.699	359.977	564.191	557.587	441.348	368.725	Homo sapiens	MATR3
11732144_a_at	124.953	0.8306	101.159	96.5407	95.8765	177.049	84.198	109.6	Homo sapiens	BBS2
11716448_a_at	124.953	0.8898	284.983	420.618	340.505	616.704	289.815	324.122	Homo sapiens	NUDT9
11743387_at	39.5271	1.0586	164.504	180.023	180.189	198.608	153.781	147.26	Homo sapiens	CCDC127
11757968_s_at	124.953	0.9158	540.072	507.659	531.19	639.689	535.03	553.937	Homo sapiens	TERF2IP
11735604_a_at	39.5271	1.0883	105.111	122.356	107.865	80.6895	107.129	124.516	Homo sapiens	OSBPL7
11718084_a_at	39.5271	1.2785	68.7405	48.1127	56.4242	47.8168	44.7857	41.6984	Homo sapiens	LYN
11744723_a_at	124.953	0.8722	89.2014	96.2419	85.5341	81.0482	107.778	126.691	Homo sapiens	APH1A
11753948_a_at	124.953	0.9483	60.3944	57.4923	56.6895	53.4981	69.1815	62.3561	Homo sapiens	FBXW8
11718753_a_at	124.953	0.8874	75.015	85.4111	76.6673	70.153	80.8182	123.997	Homo sapiens	CAPN5
11715771_a_at	39.5271	1.1093	279.713	191.279	276.107	200.148	283.942	190.439	Homo sapiens	MRPL13
11759562_a_at	124.953	0.959	541.638	521.19	551.875	673.949	519.656	504.391	Homo sapiens	PPP4R2
11750733_x_at	124.953	0.8312	185.306	264.577	184.067	238.797	190.569	345.303	Homo sapiens	SLC44A4
11753659_x_at	124.953	0.9327	3986.76	3247.52	3817.26	3769.96	4019.54	4019.38	Homo sapiens	RPL30
11726261_at	124.953	0.9716	143.256	193.927	161.826	181.774	160.334	168.162	Homo sapiens	DFFA
11750695_x_at	124.953	0.7885	47.672	55.668	65.2544	100.917	57.5228	60.8561	Homo sapiens	RECQL
11742279_s_at	39.5271	1.0003	89.7734	72.6629	86.3419	76.6804	79.3371	92.5099	Homo sapiens	KLK8
11721426_at	39.5271	1.0479	223.728	222.316	246.677	274.294	209.86	185.244	Homo sapiens	FZD5
11751655_a_at	39.5271	1.0076	2593.37	2176.63	2501.22	1867.64	2746.34	2690.6	Homo sapiens	OAZ1
11737480_x_at	39.5271	1.072	305.362	260.735	327.752	370.671	281.792	202.815	Homo sapiens	PON2
11727078_s_at	39.5271	1.1953	122.864	131.857	135.046	129.964	108.984	90.4543	Homo sapiens	NUFIP1
11737053_s_at	39.5271	1.0772	2232.66	1632	2314.15	2332.54	1953.31	1480.47	Homo sapiens	HSPD1
11759568_at	39.5271	1.0159	60.8561	78.4751	61.0979	63.5545	60.1417	72.8184	Homo sapiens	SLC45A4
11718906_a_at	39.5271	1.0059	143.608	140.12	131.291	91.788	153.742	183.965	Homo sapiens	ADCK2
11754889_a_at	39.5271	1.0739	196.154	146.459	210.784	162.485	198.515	151.564	Homo sapiens	CCDC111
11720550_a_at	39.5271	1.1497	96.4897	64.7862	89.7231	80.9485	83.7279	54.4615	Homo sapiens	NCAPD3
11717243_x_at	124.953	0.9376	648.779	610.561	639.115	844.377	580.397	626.737	Homo sapiens	YTHDF2
11737765_a_at	124.953	0.8884	104.442	123.243	119.09	190.343	112.087	102.461	Homo sapiens	C3orf17
11719490_a_at	39.5271	1.042	355.859	363.709	348.858	248.18	398.121	403.904	Homo sapiens	TMEM189
200080_PM_s_at	39.5271	1.0122	5897.03	4143.94	5689.01	4995.62	5040.52	5323.22	Homo sapiens	H3F3A
11728835_a_at	39.5271	1.0051	138.521	115.104	160.346	170.711	131.575	112.096	Homo sapiens	GLMN
11754323_x_at	124.953	0.9714	721.681	743.69	705.618	551.702	799.48	936.794	Homo sapiens	PIGT
11745860_x_at	124.953	0.976	211.49	206.387	219.569	170.269	232.888	259.985	Homo sapiens	ATP5SL
11751951_a_at	39.5271	1.0955	117.023	149.705	127.65	131.789	122.091	105.726	Homo sapiens	TJP2
11728203_a_at	39.5271	1.0093	4098.69	3899.71	3902.45	3230.14	4149.56	4526.5	Homo sapiens	PHGDH
11756159_a_at	39.5271	1.0531	180.023	216.605	193.645	201.523	187.913	170.72	Homo sapiens	SEC22C
11724348_s_at	124.953	0.9513	62.6254	55.0115	53.5554	54.2781	59.911	65.9073	Homo sapiens	ASTN2
11749210_x_at	39.5271	1.0098	139.309	122.93	157.636	166.104	146.761	107.55	Homo sapiens	HNRNPK
11716093_a_at	39.5271	1.0146	202.678	196.868	171.279	245.5	176.663	150.877	Homo sapiens	KLF6
11728155_s_at	39.5271	1.2624	115.216	160.107	125.231	71.5416	131.823	121.756	Homo sapiens	FUT4
11724759_s_at	39.5271	1.3001	448.334	527.69	530.23	464.313	437.486	280.995	Homo sapiens	CALM1
11716082_s_at	39.5271	1.1085	230.627	226.69	242.19	187.19	222.625	223.083	Homo sapiens	WDR77
11747181_a_at	124.953	0.7731	55.5294	68.1382	67.2499	162.102	75.4048	45.0466	Homo sapiens	LMAN1
11742804_a_at	39.5271	1.0083	58.5591	61.4347	60.6659	46.777	68.0228	66.9133	Homo sapiens	TEX261
11759592_at	39.5271	1.2063	477.695	487.576	508.905	385.509	502.123	348.872	Homo sapiens	PCGF5
11751681_a_at	124.953	0.8837	153.919	155.085	161.023	136.65	180.838	225.356	Homo sapiens	DUS3L
11755013_x_at	39.5271	1.1633	65.0752	69.8507	69.7155	41.6727	64.5228	74.8561	Homo sapiens	TNFRSF1B
11739331_a_at	39.5271	1.0019	48.7177	56.0226	54.9188	50.5899	52.2537	56.379	Homo sapiens	WDR82
11729584_a_at	124.953	0.8594	3751.96	4178.4	3887.5	4685.86	4176.23	4907.41	Homo sapiens	SLC25A6
11753929_x_at	124.953	0.9984	60.6517	72.0228	72.4112	54.1274	75.9012	77.3562	Homo sapiens	ST3GAL2
11756655_a_at	124.953	0.9597	429.879	454.29	432.221	359.462	487.967	544.429	Homo sapiens	MCAT
11749709_a_at	124.953	0.7916	120.523	131.941	143.488	301.026	143.675	106.356	Homo sapiens	ABLIM1
11724909_a_at	124.953	0.9072	229.244	266.69	225.023	304.241	221.856	272.97	Homo sapiens	TMPRSS2
11720919_s_at	124.953	0.8797	3925.5	3690.19	3769.55	4439.86	3931.3	4595.03	Homo sapiens	EIF1
11746438_a_at	124.953	0.8534	1224.35	1348.19	1238.88	1393.19	1425.01	1657.44	Homo sapiens	SHMT2
11721309_x_at	124.953	0.8561	73.8561	60.4513	73.8561	101.606	90.3868	57.2321	Homo sapiens	SRSF10
11754456_a_at	124.953	0.7201	73.5591	153.896	112.736	511.514	78.066	85.595	Homo sapiens	GOLGB1
11720042_a_at	39.5271	1.1668	888.413	859.747	919.813	516.023	967.345	885.992	Homo sapiens	RRP7A
11759479_s_at	124.953	0.9634	280.023	287.856	277.428	411.988	335.85	180.718	Homo sapiens	PTP4A2
11717317_at	39.5271	1.1015	240.203	373.614	257.67	284.869	246.023	246.889	Homo sapiens	AGPAT6
11719171_a_at	124.953	0.9557	463.722	336.897	478.919	423.21	452.514	447.567	Homo sapiens	AKR1C1
11747291_a_at	124.953	0.8536	87.6881	87.6881	97.6232	136.48	108.217	81.708	Homo sapiens	UTP6
11717851_a_at	39.5271	1.0426	49.8599	56.6422	53.5155	33.1485	57.8364	69.5661	Homo sapiens	ZNF282
11742784_at	124.953	0.7868	31.8752	66.3562	55.5228	194.438	32.3251	38.3593	Homo sapiens	SETX
11756535_a_at	39.5271	1.0868	103.996	104.953	96.9411	70.9968	107.746	107.746	Homo sapiens	SLC25A45
11748038_s_at	124.953	0.9931	167.459	171.063	158.451	171.884	162.69	165.747	Homo sapiens	CS
11717087_s_at	124.953	0.946	263.019	390.559	363.523	458.155	319.416	301.409	Homo sapiens	RBM39
11719196_s_at	124.953	0.9187	484.129	553.932	480.216	469.949	541.553	652.539	Homo sapiens	FAM127B
11741470_s_at	124.953	0.9757	87.5824	91.9837	103.018	198.918	79.4304	56.5501	Homo sapiens	SLTM
11756509_a_at	124.953	0.8901	161.458	145.329	163.388	147.857	171.271	214.679	Homo sapiens	BAMBI
11730937_a_at	124.953	0.9361	287.523	263.434	297.109	219.108	346.623	361.19	Homo sapiens	PYCR1
11721119_a_at	124.953	0.7735	165.12	200.224	242.871	620.886	204.807	136.453	Homo sapiens	ANKHD1
11755203_x_at	124.953	0.9569	7887.91	7204.22	7989.09	7883.75	7957.57	8259.57	Homo sapiens	RPL21
11745284_x_at	124.953	0.8431	151.978	160.258	146.239	218.849	167.356	162.279	Homo sapiens	RBFOX2
11758075_s_at	39.5271	1.1597	415.301	374.53	402.67	365.536	346.412	317.159	Homo sapiens	C6orf192
11721851_x_at	124.953	0.983	331.997	340.188	322.981	244.31	397.948	394.963	Homo sapiens	CHCHD6
11753770_a_at	124.953	0.7628	64.8561	63.0531	65.8808	194.023	71.8758	43.5237	Homo sapiens	XRN2
11715511_x_at	39.5271	1.0616	135.279	115.707	137.798	95.473	139.398	135.456	Homo sapiens	NDFIP1
11739796_a_at	124.953	0.9815	134.078	141.893	128.851	103.69	157.923	158.341	Homo sapiens	RHBDF2
11758291_s_at	124.953	0.8989	189.602	191.19	230.726	360.658	206.536	154.583	Homo sapiens	MRPS10
11735652_at	39.5271	1.0322	99.8324	100.665	90.7848	82.3146	94.4778	106.688	Homo sapiens	TMEM105
11732621_a_at	124.953	0.9189	200.913	245.628	221.718	179.163	242.288	324.849	Homo sapiens	CRB3
11758113_s_at	39.5271	1.0476	396.626	455.875	415.246	297.647	433.159	506.526	Homo sapiens	ARPC4
11716145_a_at	124.953	0.8509	312.997	466.96	431.658	993.326	328.506	313.778	Homo sapiens	PDCD6IP
11758564_s_at	39.5271	1.0856	698.023	628.149	709.431	678.673	665.131	538.654	Homo sapiens	NUDT15
11759411_x_at	39.5271	1.0622	1704.19	1657.36	1744.39	1310.6	1820.51	1723.09	Homo sapiens	MIF
11725647_a_at	124.953	0.921	192.362	187.881	198.82	154.192	238.672	249.929	Homo sapiens	ASPSCR1
11731612_s_at	39.5271	1.238	372.957	399.619	457.925	425.909	322.147	262.165	Homo sapiens	PCID2
11746033_a_at	124.953	0.6839	62.3561	63.3558	61.6112	114.179	86.1555	77.3561	Homo sapiens	SFSWAP
11755085_x_at	39.5271	1.05	185.131	167.712	166.762	137.181	176.65	184.591	Homo sapiens	KIR3DL2
11745225_a_at	39.5271	1.1332	818.791	822.318	794.835	776.118	729.957	649.213	Homo sapiens	HN1L
11725383_a_at	124.953	0.9716	220.153	250.361	221.139	183.423	236.523	306.356	Homo sapiens	C15orf39
11728171_a_at	124.953	0.8752	110.334	101.73	125.526	183.559	101.371	112.943	Homo sapiens	PRDM10
11743766_a_at	39.5271	1.0253	150.519	172.301	157.19	226.856	141.668	117.689	Homo sapiens	CUL4A
11743975_a_at	124.953	0.8723	65.8925	83.0165	63.0258	113.311	58.8349	77.9026	Homo sapiens	CHD8
11725380_at	124.953	0.8697	69.3778	90.4994	83.6816	153.113	77.6312	67.1895	Homo sapiens	POGLUT1
11729411_x_at	39.5271	1.0904	104.338	86.7798	112.003	58.5228	122.971	108.689	Homo sapiens	AKR7A3
11740071_x_at	124.953	0.9803	354.602	387.883	344.442	299.985	396.251	423.121	Homo sapiens	PSMF1
11746345_a_at	39.5271	1.0184	215.445	172.342	208.129	165.21	223.476	198.162	Homo sapiens	RANBP3
11760814_x_at	124.953	0.9598	92.4979	111.341	99.3167	81.0662	107.655	132.573	Homo sapiens	KANK3
11728023_a_at	39.5271	1.0034	68.1787	79.5861	75.1737	55.1801	74.1447	98.7001	Homo sapiens	TFR2
11746224_a_at	124.953	0.8618	128.525	188.723	161.611	217.983	152.002	184.87	Homo sapiens	C6orf64
11715488_s_at	39.5271	1.2065	1762.87	1480.34	1800.84	1540.11	1526.14	1138.54	Homo sapiens	PGRMC1
11720781_a_at	39.5271	1.2482	160.424	140.19	162.26	95.8947	154.352	126.79	Homo sapiens	CDK2
11743642_s_at	39.5271	1.1726	350.356	318.214	295.802	230.207	319.262	278.31	Homo sapiens	TFAP2A
11763853_x_at	124.953	0.9841	56.8562	45.3574	55.1142	37.813	65.5358	60.1879	Homo sapiens	C1orf86
11715656_at	124.953	0.9632	3440.84	3438.76	3478.53	3572.2	3390.56	3802.35	Homo sapiens	COX5A
11727385_a_at	124.953	0.6472	180.96	281.996	252.538	727.956	216.02	302.363	Homo sapiens	PCCA
11757124_x_at	124.953	0.9387	54.4376	54.7038	50.2063	45.9817	59.3323	66.2497	Homo sapiens	SNORA74B
11757122_s_at	124.953	0.8764	103.678	122.398	111.028	126.523	126.565	130.711	Homo sapiens	RPL32
11754523_a_at	39.5271	1.0069	755.979	497.173	707.869	566.824	658.392	698.386	Homo sapiens	DPM1
11757458_s_at	124.953	0.9819	61.5686	89.0258	61.2478	63.8632	68.8125	80.6961	Homo sapiens	LRRC8A
11725470_at	124.953	0.8437	99.6954	103.112	93.0388	84.8898	112.264	167.127	Homo sapiens	IRF2BP1
11721060_a_at	39.5271	1.1367	680.687	502.774	637.325	413	639.207	562.601	Homo sapiens	PPAPDC1B
11718256_a_at	124.953	0.9639	160.685	217.744	172.415	176.338	176.66	216.222	Homo sapiens	URGCP
11757331_x_at	124.953	0.9686	10770.7	11050.5	11055.7	11712.9	11055.7	11183	Homo sapiens	RPL13A
11728672_x_at	124.953	0.9934	113.94	124.983	102.749	120.043	98.5006	126.211	Homo sapiens	UBE2H
11755048_a_at	39.5271	1.0475	281.181	304.834	277.423	214.803	313.894	306.795	Homo sapiens	MED22
11727941_a_at	39.5271	1.0721	104.45	110.5	97.6928	104.464	95.076	92.1364	Homo sapiens	EME1
11757844_s_at	39.5271	1.1016	2225.19	1595.39	1817.66	1373.36	1830.23	1920.19	Homo sapiens	GNG5
11754789_a_at	39.5271	1.0184	312.413	260.023	334.856	311.544	292.419	282.657	Homo sapiens	SMYD2
11747294_a_at	39.5271	1.1081	70.4831	64.1902	62.3914	41.4982	76.6203	65.2466	Homo sapiens	DAK
11719271_s_at	39.5271	1.0613	1322.31	1433.76	1269.83	1163.05	1370.72	1263.39	Homo sapiens	GUSB
11729597_x_at	39.5271	1.1654	98.5177	74.6102	91.1906	47.1221	110.006	81.6938	Homo sapiens	DAK
11725544_a_at	39.5271	1.3225	112.701	128.991	111.977	51.002	118.19	116.754	Homo sapiens	SP6
11719088_at	39.5271	1.1972	578.395	602.4	608.847	589.594	545.551	384.336	Homo sapiens	MMGT1
11755360_a_at	39.5271	1.136	356.759	370.495	344.271	228.856	367.7	368.833	Homo sapiens	SLC38A10
11720083_a_at	124.953	0.9712	504.634	511.603	499.914	394.805	601.189	593.512	Homo sapiens	NUDT22
11728814_at	124.953	0.9529	67.9094	74.8561	60.0037	91.6519	59.3945	64.7638	Homo sapiens	OTUD7B
11727776_at	39.5271	1.1865	152.092	136.314	139.66	129.322	120.676	111.069	Homo sapiens	GNAI3
11739437_at	124.953	0.9945	82.4965	99.0531	84.4098	113.132	94.7571	65.4071	Homo sapiens	PPTC7
11726119_at	124.953	0.9634	49.0799	50.8287	65.0434	102.96	50.0822	35.1895	Homo sapiens	RPGR
11743267_at	124.953	0.8646	375.853	412.807	400.93	540.885	364.667	488.004	Homo sapiens	C4orf52
11744747_a_at	124.953	0.9442	71.2709	51.9926	82.4904	58.3747	81.5892	76.2502	Homo sapiens	FGFR1OP2
11717290_s_at	39.5271	1.2781	1806.21	1387.24	1459.47	764.327	1484.17	1544.17	Homo sapiens	SQSTM1
11717140_a_at	39.5271	1.0563	320.764	341.118	317.5	258.808	315.702	360.709	Homo sapiens	COG4
11723198_s_at	39.5271	1.1462	1187.48	1071.61	1261.55	1395.68	1073.82	711.353	Homo sapiens	HNRNPA3
11725030_s_at	124.953	0.9044	58.1031	194.19	105.6	501.433	54.4719	58.9661	Homo sapiens	PNN
11716861_s_at	124.953	0.9698	607.43	629.487	546.158	520.03	612.292	718.988	Homo sapiens	TMEM184B
11763213_x_at	124.953	0.9124	107.824	148.43	108.328	141.364	114.992	140.439	Homo sapiens	NSUN5P2
11750618_x_at	124.953	0.9741	45.5594	49.2616	54.815	40.7881	55.0098	59.3291	Homo sapiens	CORO7
11746596_a_at	124.953	0.9582	679.159	696.299	662.327	592.231	676.01	889.223	Homo sapiens	NADK
11718039_at	39.5271	1.1484	44.6895	57.5228	55.5228	38.4523	55.0809	44.4974	Homo sapiens	DCAF12
11720822_a_at	39.5271	1.0627	773.696	836.55	852.67	569.221	881.795	916.19	Homo sapiens	ASL
11743845_a_at	39.5271	1.0846	141.444	168.083	144.762	93.5228	164.897	174.921	Homo sapiens	TMEM102
11759085_s_at	39.5271	1.1657	58.2864	57.5276	64.474	76.2716	52.3991	34.1488	Homo sapiens	KIAA1715
11762313_x_at	124.953	0.9279	52.7807	56.2021	46.8109	55.2375	50.4553	62.3561	Homo sapiens	ECHDC2
11726366_s_at	39.5271	1.0123	53.7277	65.1895	66.6782	77.7268	53.9452	53.6894	Homo sapiens	ERICH1
11727205_a_at	39.5271	1.0352	60.9228	53.2236	59.1793	43.5674	67.1159	59.1529	Homo sapiens	CBX4
11715124_s_at	124.953	0.9877	75.6992	77.1039	72.2685	74.195	76.9244	76.6948	Homo sapiens	CACNG8
11718087_x_at	124.953	0.8911	178.786	194.77	162.367	155.19	196.234	262.356	Homo sapiens	SHKBP1
11740079_a_at	39.5271	1.0765	127.678	124.189	125.856	79.5228	145.17	138.585	Homo sapiens	ZNF219
11757787_x_at	39.5271	1.0484	5030.93	4880.66	5011.07	3991.53	5248.78	5095.86	Homo sapiens	FTL
11753793_x_at	39.5271	1.2404	421.085	304.219	430.726	263.478	426.824	257.078	Homo sapiens	KIAA0101
11721780_a_at	124.953	0.9913	690.141	823.564	683.775	640.366	705.126	883.654	Homo sapiens	LLGL2
11754925_a_at	39.5271	1.1226	101.51	101.689	91.5167	83.3561	95.4293	83.9516	Homo sapiens	SYK
11726322_at	124.953	0.9668	119.71	127.269	116.572	146.07	106.227	126.647	Homo sapiens	ACOX1
11719069_s_at	39.5271	1.2936	196.648	108.252	170.989	84.2437	154.978	128.783	Homo sapiens	HSPA13
11751737_s_at	124.953	0.8786	41.4849	61.5228	54.2319	57.5228	52.6895	67.3356	Homo sapiens	C1orf91
11737064_a_at	39.5271	1.1023	58.7435	54.8006	54.8941	38.3561	55.4465	62.0416	Homo sapiens	MTL5
11717586_a_at	124.953	0.9932	463.612	446.771	452.137	356.425	527.691	508.183	Homo sapiens	SCAP
11751089_a_at	39.5271	1.104	212.78	203.437	229.7	121.252	279.448	218.108	Homo sapiens	GTF2H4
11721538_a_at	39.5271	1.0919	136.262	135.621	151.953	183.828	125.386	93.5837	Homo sapiens	COL4A3BP
11729307_x_at	124.953	0.9789	367.69	362.023	354.523	249.877	429.473	468.751	Homo sapiens	GPR35
11717468_s_at	124.953	0.8925	560.243	606.137	568.785	522.688	628.025	827.693	Homo sapiens	TTC38
11748409_a_at	124.953	0.9807	263.402	339.8	230.28	220.635	276.261	358.536	Homo sapiens	PLEKHG3
11762486_x_at	124.953	0.7513	118.729	144.425	119.338	154.595	159.023	196.255	Homo sapiens	FUT6
11715850_x_at	124.953	0.8765	2239.37	2653.86	2298.23	3385.49	2379.67	2518.04	Homo sapiens	C6orf48
11754687_a_at	39.5271	1.1037	83.6912	78.0727	108.649	92.4674	91.704	62.2697	Homo sapiens	ZWILCH
11719193_a_at	124.953	0.9179	181.349	268.994	220.814	265.473	218.14	240.479	Homo sapiens	CBY1
11753192_a_at	39.5271	1.0921	148.31	173.317	143.107	100.644	150.57	186.378	Homo sapiens	CLEC11A
11763461_x_at	39.5271	1.0135	426.558	440.764	427.617	357.027	426.674	506.947	Homo sapiens	PLCB3
11749311_a_at	124.953	0.9888	301.19	308.316	324.717	349.012	292.838	305.19	Homo sapiens	GRPEL1
11718642_s_at	39.5271	1.0778	256.19	182.825	247.829	244.062	216.933	175.132	Homo sapiens	OSBPL8
11757828_s_at	124.953	0.9845	81.0124	93.4419	90.6339	99.4282	86.1227	83.9799	Homo sapiens	ATG5
11733479_a_at	124.953	0.9862	36.1895	50.0283	55.5228	111.709	38.5395	24.3456	Homo sapiens	FAM48A
11734936_a_at	124.953	0.9707	162.662	204.575	211.82	360.544	162.783	131.287	Homo sapiens	CNOT2
11752770_a_at	39.5271	1.1761	44.0879	55.7222	64.0477	79.555	36.9479	32.9064	Homo sapiens	SMARCE1
11745360_a_at	124.953	0.6752	162.256	214.528	175.19	351.523	179.581	313.881	Homo sapiens	CSAG2
11750051_x_at	124.953	0.5951	42.0628	56.1692	43.7251	206.974	54.3975	43.5281	Homo sapiens	CAST
11744350_a_at	39.5271	1.0407	3739.34	3429.75	3658.94	3132.37	3751.93	3542.66	Homo sapiens	RPS27L
11754135_a_at	39.5271	1.1976	5289.36	4852	5437.16	3809.93	5280.88	4037.89	Homo sapiens	H2AFZ
11732287_at	124.953	0.8176	39.2629	59.5228	56.5793	203.136	32.2972	36.8715	Homo sapiens	DZIP3
11745894_x_at	124.953	0.9312	84.8562	107.959	80.6475	91.5228	78.228	127.812	Homo sapiens	TNFRSF14
11721767_s_at	124.953	0.9543	865.394	891.116	844.523	719.396	969.405	1074.46	Homo sapiens	ATAD3A
11724404_a_at	39.5271	1.1567	813.94	779.566	889.049	921.527	720.948	548.689	Homo sapiens	WTAP
11715686_s_at	39.5271	1.2669	578.421	605.523	530.639	451.143	481.356	420.843	Homo sapiens	ARPC5
11730894_a_at	124.953	0.9859	124.929	143.968	155.693	224.812	126.338	102.882	Homo sapiens	UBA6
11730264_a_at	39.5271	1.6651	845.558	819.394	874.37	365.862	793.653	451.926	Homo sapiens	FAM83D
11732227_a_at	39.5271	1.008	105.389	117.079	106.497	69.8039	127.771	143.856	Homo sapiens	PEX10
11742278_a_at	124.953	0.7106	134.856	125.576	131.69	250.38	137.282	180.806	Homo sapiens	CTH
11746817_a_at	39.5271	1.145	91.519	81.3858	83.5377	62.0052	77.5185	86.231	Homo sapiens	AGPAT3
11745937_a_at	39.5271	1.0826	131.009	126.594	126.525	80.7354	157.19	130.329	Homo sapiens	TCF3
11724655_at	39.5271	1.2257	48.855	58.5228	56.6895	65.6895	43.7256	30.6419	Homo sapiens	SON
11725264_at	39.5271	1.1856	55.3094	59.3251	52.4709	54.3616	41.7826	45.4834	Homo sapiens	BTNL9
11744087_a_at	124.953	0.7263	156.715	175.513	148.971	212.528	208.925	240.834	Homo sapiens	BAT4
11730168_s_at	39.5271	1.2153	318.799	364.181	328.982	264.196	299.356	269.062	Homo sapiens	LITAF
11743010_at	39.5271	1.0876	184.575	142.751	172.894	163.212	187.212	115.875	Homo sapiens	NFIL3
11720454_a_at	124.953	0.9404	209.766	234.023	251.01	364.652	228.529	177.8	Homo sapiens	YME1L1
11716289_a_at	124.953	0.849	526.458	623.08	562.615	601.989	659.796	759.151	Homo sapiens	BLOC1S1
11722587_at	39.5271	1.0112	163.467	158.163	184.765	210.61	139.934	156.774	Homo sapiens	EXOSC3
11716837_a_at	124.953	0.7974	170.464	184.034	170.723	235.815	203.646	219.934	Homo sapiens	CDV3
11727209_a_at	39.5271	1.0247	597.242	537.082	569.581	532.769	548.189	581.353	Homo sapiens	GLRX2
11717267_x_at	124.953	0.9152	60.5277	57.8268	46.2422	62.1307	60.6195	56.0684	Homo sapiens	CAMK2G
11745029_a_at	124.953	0.8574	43.5632	47.9622	46.6234	67.2276	51.1905	44.9048	Homo sapiens	NKRF
11756891_a_at	39.5271	1.0565	88.003	75.3094	100.964	133.2	70.6806	60.2641	Homo sapiens	ZNF12
11750585_a_at	39.5271	1.1086	1499.69	1503.12	1398.15	1018.38	1483.48	1531.24	Homo sapiens	9-Sep
11725197_at	124.953	0.8918	83.3561	83.5072	77.0228	103.455	76.0228	96.1163	Homo sapiens	C2orf34
11743059_at	39.5271	1.0075	479.123	352.131	439.057	325.358	478.658	465.122	Homo sapiens	COMMD10
11744372_a_at	39.5271	1.5454	396.568	294.381	355.112	171.391	320.253	204.646	Homo sapiens	PRPSAP1
11741446_s_at	124.953	0.981	128.356	124.189	149.894	146.24	134.473	128.682	Homo sapiens	MED7
11751625_a_at	124.953	0.9088	100.926	116.574	104.155	118.056	116.8	118.402	Homo sapiens	DCUN1D1
11754189_s_at	124.953	0.858	289.313	189.659	279.19	291.178	276.052	301.731	Homo sapiens	AKR1C1
11757505_a_at	39.5271	1.1083	1976.45	2309.9	2078.46	2363.17	1731.71	1703.03	Homo sapiens	HDLBP
11728202_a_at	39.5271	1.0522	96.8938	135.889	122.088	204.036	90.3561	74.8561	Homo sapiens	DNTTIP2
11749555_a_at	39.5271	1.0371	188.743	210.394	194.563	184.441	195.726	191.893	Homo sapiens	MAP2K1
11739002_a_at	39.5271	1.1126	3159.02	2788.86	2967.16	2077.13	3377.49	2705.12	Homo sapiens	HDGF
11742750_a_at	124.953	0.9692	89.4657	73.555	94.6088	123.637	88.7026	62.3562	Homo sapiens	GSPT1
11750244_a_at	124.953	0.7556	197.689	282.338	175.488	284.226	214.214	372.882	Homo sapiens	MGLL
11717293_x_at	39.5271	1.2621	1146.42	1334.78	1351.29	1355.52	960.96	789.628	Homo sapiens	SRSF7
11718752_s_at	39.5271	1.1886	176.364	174.653	185.024	107.884	188.778	166.636	Homo sapiens	FUK
11741138_a_at	39.5271	1.21	230.9	246.49	244.284	130.036	247.045	244.319	Homo sapiens	GSDMD
11744172_s_at	39.5271	1.011	140.316	142.883	140.459	97.6035	157.362	177.411	Homo sapiens	DNAJC4
11726622_a_at	39.5271	1.0103	51.4013	44.3351	50.2627	58.7835	49.7097	38.0078	Homo sapiens	DIS3
11725899_a_at	124.953	0.9856	109.074	103.825	108.534	158.357	83.3182	97.3032	Homo sapiens	LRRC8D
11762854_a_at	124.953	0.9444	149.098	187.547	169.017	156.733	198.46	180.391	Homo sapiens	EIF4A1
11735723_s_at	39.5271	1.0291	318.459	412.258	326.11	291.41	367.312	367.023	Homo sapiens	RBCK1
11721944_x_at	124.953	0.995	55.2824	49.9986	57.0484	54.9556	52.1488	55.8561	Homo sapiens	RABL2B
11745311_a_at	124.953	0.8926	46.5076	51.1106	49.4121	47.0122	51.5738	68.1191	Homo sapiens	SH3GLB2
11753558_x_at	39.5271	1.3374	574.553	472.849	567.442	294.669	587.999	371.94	Homo sapiens	MCM7
11751331_a_at	124.953	0.8287	50.4988	51.9802	55.6433	85.1895	53.3905	56.4284	Homo sapiens	DEPDC6
11740931_a_at	124.953	0.9595	69.6943	57.802	56.1158	52.8222	65.5992	73.8561	Homo sapiens	SEZ6L2
11716152_s_at	39.5271	1.1729	392.358	348.006	427.548	514.27	344.64	204.153	Homo sapiens	PAFAH1B1
11720346_at	124.953	0.9779	104.827	160.158	138.679	266.035	104.111	89.892	Homo sapiens	GGNBP2
11754730_a_at	124.953	0.9477	58.5338	54.5464	51.3561	53.9471	59.9903	59.5228	Homo sapiens	EHMT1
11742046_a_at	124.953	0.9765	126.073	89.0228	119.942	148.813	98.3809	98.7625	Homo sapiens	PCMTD2
11756295_x_at	124.953	0.9187	835.658	873.157	770.399	720.088	892.286	1128.32	Homo sapiens	ARFIP2
11736250_a_at	39.5271	1.2751	503.31	322.856	493.529	293.856	494.165	266.361	Homo sapiens	KIAA0101
11745723_a_at	124.953	0.9907	60.4244	124.32	82.3562	220.19	51.5228	56.0813	Homo sapiens	MALAT1
11755059_s_at	39.5271	1.0186	1222.87	1013.13	1097.05	816.536	1191.4	1322.08	Homo sapiens	TCF3
11744549_s_at	39.5271	1.0607	288.156	223.556	257.189	207.777	292.94	228.119	Homo sapiens	FAM36A
11725952_at	39.5271	1.3017	114.413	112.898	109.887	71.3741	102.189	88.2304	Homo sapiens	RNF10
11720381_x_at	124.953	0.9418	944.951	888.387	941.356	986.521	1000.19	958.778	Homo sapiens	NFU1
11743162_a_at	39.5271	1.1248	70.9448	75.9527	63.6653	55.218	68.9877	63.2868	Homo sapiens	CTSE
11756241_s_at	39.5271	1.0232	518.874	483.493	480.026	483.658	454.246	511.675	Homo sapiens	PSMF1
11717382_a_at	124.953	0.8398	75.2083	77.0122	73.1853	81.8319	83.0469	105.293	Homo sapiens	C16orf63
11763831_a_at	124.953	0.9724	56.427	55.867	52.3804	45.3846	58.4497	67.699	Homo sapiens	SLC12A4
11721624_s_at	124.953	0.9341	185.858	189.731	181.736	274.87	195.014	146.68	Homo sapiens	WSB1
11754112_a_at	124.953	0.9528	186.447	224.784	223.929	260.783	216.375	192.285	Homo sapiens	UBE2V2
11722192_s_at	124.953	0.9683	866.698	822.448	841.634	681.222	989.023	980.933	Homo sapiens	UBE2M
11758043_s_at	39.5271	1.0653	952.684	958.285	785.733	605.084	1043.69	939.524	Homo sapiens	IER2
11753565_x_at	124.953	0.9928	9444.97	9713.81	9434.32	9154.19	9862.9	9796.02	Homo sapiens	RPL8
11757779_s_at	39.5271	1.3464	169.164	224.989	201.922	190.356	153.834	107.523	Homo sapiens	PPP4R1
11755606_x_at	39.5271	1.1138	1058.04	1001.08	1137.95	888.559	1061.2	925.073	Homo sapiens	IFI30
11736670_a_at	39.5271	1.2934	149.189	201.069	187.187	142.836	157.727	115.184	Homo sapiens	MCM4
11729134_s_at	39.5271	1.0589	2541.61	2582.71	2312.72	2252.23	2418.88	2347.05	Homo sapiens	STK24
11753779_x_at	124.953	0.9421	358.062	394.278	419.124	424.678	459.708	362.496	Homo sapiens	ENSA
11719112_s_at	124.953	0.9613	200.221	219.67	218.007	302.856	195.107	182.688	Homo sapiens	PJA2
11753404_x_at	124.953	0.8118	350.181	405.19	324.41	363.363	384.217	616.356	Homo sapiens	HLA-E
11719165_s_at	39.5271	1.0539	110.929	121.825	101.804	83.856	113.164	123.856	Homo sapiens	DAB2IP
11721656_s_at	39.5271	1.0633	618.39	572.253	681.202	600.487	658.134	507.356	Homo sapiens	CISD2
11715621_at	124.953	0.7752	454.403	572.482	460.124	879.58	435.774	670.268	Homo sapiens	UFC1
11756286_a_at	124.953	0.938	154.33	134.69	143.419	159.567	147.478	153.523	Homo sapiens	SFXN2
11758216_s_at	124.953	0.9188	2632.44	2242.48	2228.25	2662.22	2319.98	2745.94	Homo sapiens	SOX9
11757700_a_at	39.5271	1.0517	448.97	277.565	357.795	339.531	317.523	355.515	Homo sapiens	NDFIP2
11722549_a_at	124.953	0.9978	51.1504	51.1504	50.1773	51.2771	49.8665	51.6874	Homo sapiens	ARHGEF11
11729448_a_at	124.953	0.9422	102.458	123.153	105.932	113.822	114.433	122.682	Homo sapiens	TINF2
11757488_a_at	39.5271	1.0262	2422.48	2341.34	2470.86	1934.23	2670.02	2511.19	Homo sapiens	POP7
11719198_s_at	39.5271	1.1824	208.964	225.802	205.976	216.298	178.856	151.954	Homo sapiens	CCND2
11722384_s_at	39.5271	1.1521	214.062	228.523	229.229	161.866	233.023	194.395	Homo sapiens	UBTF
11747997_s_at	124.953	0.9953	208.773	212.907	202.048	147.332	230.863	267.818	Homo sapiens	SNX17
11739227_a_at	124.953	0.9786	61.6514	49.7041	58.2299	69.0368	56.521	48.7945	Homo sapiens	FBXW11
11719589_a_at	124.953	0.9587	221.941	231.189	245.213	347.062	191.454	214.921	Homo sapiens	TOM1L1
11719328_a_at	124.953	0.9158	542.012	522.697	465.745	494.711	546.19	635.771	Homo sapiens	ALAS1
11715892_a_at	124.953	0.9192	669.395	358.249	481.023	422.038	564.157	623.851	Homo sapiens	PYCR2
11747356_x_at	39.5271	1.2128	114.856	147.225	126.301	72.1895	134.042	123.727	Homo sapiens	FSCN1
11747770_a_at	124.953	0.887	89.1391	71.7593	75.5059	74.8341	84.4073	109.579	Homo sapiens	ARMC5
11742725_s_at	39.5271	1.088	91.0803	90.5475	106.545	122.263	80.957	68.9374	Homo sapiens	ELF2
11717708_s_at	39.5271	1.1264	73.4018	67.2542	67.4395	50.7978	54.8561	83.6072	Homo sapiens	PTPN18
11751595_a_at	124.953	0.9006	46.5891	70.0019	50.6019	95.1559	45.0661	52.6827	Homo sapiens	PAPSS1
11757490_s_at	39.5271	1.0522	1197.19	1169.01	1069.37	1068.81	949.535	1265.91	Homo sapiens	TSPYL1
11716588_at	39.5271	1.1395	214.206	209.669	236.972	136.199	252.565	209.103	Homo sapiens	TMEM165
11731239_x_at	39.5271	1.1267	117.686	107.928	111.234	113.652	94.9197	91.5741	Homo sapiens	GRHL2
11719119_a_at	124.953	0.9059	87.2189	109.69	99.5809	162.805	90.1225	87.3266	Homo sapiens	NUPL2
11750162_a_at	124.953	0.9376	86.4087	82.9796	75.934	82.0991	89.6781	89.7147	Homo sapiens	WDR45L
11747753_a_at	39.5271	1.1278	148.443	139.189	132.633	90.058	143.008	148.334	Homo sapiens	CPSF4
11725050_a_at	124.953	0.9794	75.6223	67.8812	75.0228	59.7574	75.0228	91.4471	Homo sapiens	FAIM2
11739280_a_at	39.5271	1.0562	498.751	485.144	532.634	312.458	615.517	568.785	Homo sapiens	CXCL16
11719056_s_at	39.5271	1.1912	126.502	102.587	133.772	144.417	114.572	62.0802	Homo sapiens	PDE8A
11748946_s_at	39.5271	1.1432	167.037	169.184	171.358	123.819	164.719	158.907	Homo sapiens	UBTF
11757754_s_at	124.953	0.9643	134.284	101.427	123.076	152.237	133.453	92.0126	Homo sapiens	VEZF1
11738251_x_at	39.5271	1.1817	141.573	138.356	172.672	134.639	155.992	97.5945	Homo sapiens	CHEK1
11746313_a_at	124.953	0.9672	98.3524	133.989	101.171	118.503	125.122	99.377	Homo sapiens	TCF7L2
11746697_a_at	124.953	0.9417	1453.19	1257.16	1405.04	1275.62	1612.43	1494.21	Homo sapiens	SLC3A2
11719156_s_at	39.5271	1.0227	200.276	225.082	207.352	216.091	208.281	194.14	Homo sapiens	FAM104A
11761349_x_at	124.953	0.9501	407.223	448.118	460.609	557.682	408.521	430.175	Homo sapiens	TPM1
11753415_x_at	39.5271	1.222	837.898	675.96	893.199	451.261	959.856	639.984	Homo sapiens	ARL6IP4
11722555_s_at	39.5271	1.1309	1044.72	976.291	988.611	957.366	845.189	861.518	Homo sapiens	HADH
11718596_a_at	124.953	0.8903	558.594	701.217	610.368	749.447	659.69	685.262	Homo sapiens	CCDC12
11715239_x_at	39.5271	1.0161	2997.22	2859.31	2922.19	2432.54	3153.32	3112.32	Homo sapiens	IFITM3
11763818_x_at	39.5271	1.024	69.4348	57.3928	59.5105	33.5228	78.0259	84.4412	Homo sapiens	PRR5
11722964_a_at	39.5271	1.1471	158.373	139.86	150.587	170.195	143.644	90.3784	Homo sapiens	AMMECR1
11757190_s_at	39.5271	1.263	322.602	392.889	332.204	271.788	287.907	267.114	Homo sapiens	LITAF
11747013_a_at	124.953	0.998	920.371	769.935	948.179	780.82	986.826	877.378	Homo sapiens	PPA2
11752359_x_at	39.5271	1.0536	166.641	334.651	241.441	388.741	182.955	161.874	Homo sapiens	DDX24
11752800_s_at	124.953	0.9446	70.5858	66.4744	62.2165	58.5459	70.6585	83.7258	Homo sapiens	KCNK4
11739702_x_at	124.953	0.834	131.84	174.126	150.756	177.095	184.469	182.606	Homo sapiens	ISG20L2
11750848_a_at	124.953	0.9229	57.3719	46.877	59.7079	59.5192	54.2372	63.2744	Homo sapiens	TOMM70A
11722068_a_at	124.953	0.9262	75.2718	82.0333	75.547	74.3212	80.5053	98.1402	Homo sapiens	EPS8L1
11719081_a_at	39.5271	1.0177	121.908	122.959	126.802	219.231	98.4155	83.588	Homo sapiens	CDC5L
11719043_x_at	124.953	0.9179	57.7882	61.0851	61.0851	56.6895	66.952	73.4519	Homo sapiens	ALKBH5
11750261_a_at	39.5271	1.0397	46.2554	74.8562	66.0909	116.811	50.0032	34.8633	Homo sapiens	RAB3GAP1
11720675_a_at	124.953	0.9022	448.28	562.523	477.19	500.55	491.365	666.298	Homo sapiens	CCS
11748985_x_at	124.953	0.9964	62.5226	52.9132	60.1732	59.885	57.0137	58.9476	Homo sapiens	VTA1
11733694_a_at	39.5271	1.4369	425.383	432.496	457.195	183.356	470.002	328.963	Homo sapiens	C1orf61
11717076_s_at	39.5271	1.0002	86.4753	68.8695	77.4799	79.6945	78.8134	73.4183	Homo sapiens	ATP8B5P
11716073_a_at	124.953	0.8715	44.0943	68.1198	62.6069	103.061	49.0465	56.2087	Homo sapiens	ATP6V1B2
11725352_a_at	39.5271	1.0825	485.482	544.412	480.12	337.169	537.888	551.592	Homo sapiens	C22orf9
11720970_at	39.5271	1.2362	362.058	497.022	544.516	1044.96	366.523	135.418	Homo sapiens	TOP2A
11737670_a_at	124.953	0.9688	51.2263	54.5902	53.0958	51.1895	56.3777	56.5765	Homo sapiens	POLN
11747130_a_at	124.953	0.8994	88.3112	99.7315	86.2786	76.7764	108.014	125.95	Homo sapiens	PRSS8
11755132_s_at	124.953	0.844	510.189	490.189	489.18	497.559	628.672	650.456	Homo sapiens	SNHG7
11758199_s_at	124.953	0.9974	420.284	335.68	377.442	437.998	349.75	350.38	Homo sapiens	RAD23B
11718534_at	124.953	0.7162	80.7285	146.469	115.365	449.435	97.7367	84.5242	Homo sapiens	NKTR
11722719_s_at	39.5271	1.0798	76.0228	79.3326	66.4112	53.0228	70.9774	84.5268	Homo sapiens	BAIAP2
11734937_a_at	124.953	0.9802	130.946	195.547	195.547	337.229	143.526	109.863	Homo sapiens	CNOT2
11717126_at	124.953	0.8951	46.4038	43.1895	49.9998	45.6871	50.8508	60.1503	Homo sapiens	SH3PXD2A
11757984_s_at	124.953	0.866	255.58	227.355	258.014	426.49	225.837	239.676	Homo sapiens	RAD17
11726186_x_at	39.5271	1.0596	311.501	227.892	300.925	236.856	320.543	236.523	Homo sapiens	C12orf48
11758021_s_at	39.5271	1.004	385.661	343.99	504.264	639.435	348.19	296.86	Homo sapiens	DDX3X
11754292_a_at	124.953	0.9076	669.226	718.689	673.63	603.04	782.856	918.09	Homo sapiens	TSSC1
11725979_a_at	124.953	0.8346	256.19	337.189	269.955	488.038	261.425	314.385	Homo sapiens	CALB1
11721964_a_at	39.5271	1.0436	109.096	140.19	121.928	157.357	101.707	102.527	Homo sapiens	C3orf23
11720909_a_at	39.5271	1.0494	68.5762	92.2416	79.1916	70.0517	74.0227	83.5907	Homo sapiens	TMEM44
11719235_x_at	124.953	0.7273	121.909	175.441	122.398	250.45	131.574	206.504	Homo sapiens	ZNF692
11754938_a_at	124.953	0.876	194.171	237.63	204.065	199.346	239.728	293.055	Homo sapiens	CDK5
11750160_a_at	39.5271	1.0523	129.556	129.16	133.034	159.405	123.327	97.1688	Homo sapiens	LSM14A
11721806_a_at	39.5271	1.1528	269.233	288.043	253.308	196.314	265.72	245.798	Homo sapiens	KIAA0090
11740253_a_at	39.5271	1.3532	269.897	222.947	293.013	169.69	293.856	142.69	Homo sapiens	ZWINT
11746147_a_at	124.953	0.9637	60.9937	76.0228	72.6565	101.358	60.2209	61.6637	Homo sapiens	EIF2B1
11728206_a_at	124.953	0.9586	537.568	402.231	440.473	575.711	492.974	380.923	Homo sapiens	FAM120A
11757265_x_at	124.953	0.8779	1952.5	1869.52	2025.52	2365.21	2081.49	2219.34	Homo sapiens	EIF3K
11749307_x_at	124.953	0.849	227.687	192.023	216.374	243.656	226.588	279.952	Homo sapiens	CCNG1
11743662_a_at	39.5271	1.1453	64.5056	51.7675	66.8129	60.0218	58.9706	41.9564	Homo sapiens	NUP54
11720141_a_at	39.5271	1.4054	388.515	346.425	457.019	332.84	360.84	184.492	Homo sapiens	HMMR
11729317_a_at	39.5271	1.1635	86.8756	157.285	135.856	221.326	96.4543	55.2048	Homo sapiens	UACA
11740300_x_at	39.5271	1.0134	149.821	158.416	157.218	114.149	166.19	189.005	Homo sapiens	2-Mar
11755293_a_at	39.5271	1.1356	179.982	154.983	197.285	166.627	168.788	133.608	Homo sapiens	GLO1
11755322_a_at	124.953	0.8889	210.094	229.568	212.124	254.876	206.523	276.689	Homo sapiens	MBD1
11722180_x_at	39.5271	1.0192	203.056	190.344	186.703	166.954	188.267	216.837	Homo sapiens	DR1
11719464_x_at	124.953	0.9721	2936.52	2574.05	2943.16	3133.8	2859.76	2702.34	Homo sapiens	RPS6
11719925_a_at	39.5271	1.0509	121.125	93.4371	142.528	115.731	112.514	106.727	Homo sapiens	RBM12
11744548_x_at	124.953	0.9896	9569.2	10132.5	9803.69	10078.9	9871.14	9859.2	Homo sapiens	RPL29
11719285_a_at	124.953	0.9444	331.435	349.292	304.023	351.768	304.847	389.689	Homo sapiens	PEX11B
11751815_a_at	124.953	0.8992	89.1234	111.218	97.1895	88.5604	106.839	140.023	Homo sapiens	CDK5
11756860_x_at	39.5271	1.0472	864.286	879.803	848.523	586.775	944.024	1014.36	Homo sapiens	RNH1
11729075_s_at	39.5271	1.1311	102.866	110.092	97.359	68.6154	96.5171	115.039	Homo sapiens	LTC4S
11721702_a_at	39.5271	1.2379	444.573	452.979	458.551	264.173	466.356	395.128	Homo sapiens	CMTM7
11737135_a_at	39.5271	1.563	65.2365	54.7787	49.3748	21.8628	67.053	31.5228	Homo sapiens	HOXC6
11722003_at	39.5271	1.269	61.6689	62.4979	68.9677	61.729	53.511	39.3779	Homo sapiens	CYCS
11757549_s_at	39.5271	1.0576	909.161	769.614	888.818	559.732	987.742	951.019	Homo sapiens	C16orf58
11719669_a_at	39.5271	1.0318	130.645	139.189	136.012	98.3445	157.657	145.237	Homo sapiens	SMYD5
11718161_at	39.5271	1.0256	121.195	133.212	99.0326	105.815	119.523	117.192	Homo sapiens	KLF13
11744495_a_at	39.5271	1.4061	61.6932	35.2415	63.5236	26.059	71.9283	26.505	Homo sapiens	IFT46
11715791_at	39.5271	1.0777	1537.09	1558.75	1500.58	1165.46	1573.99	1565.66	Homo sapiens	TUBG1
11718436_a_at	124.953	0.9918	311.022	347.064	297.786	276.807	313.395	379.832	Homo sapiens	ATPAF2
11716611_x_at	39.5271	1.0379	2078.12	1762.19	2066.23	1463.23	2282.13	2026.69	Homo sapiens	AP2S1
11754154_a_at	124.953	0.4691	110.968	188.356	83.4864	376.435	165.023	272.193	Homo sapiens	CYP1A1
11730856_s_at	39.5271	1.0405	575.031	503.349	594.442	556.915	533.09	514.519	Homo sapiens	HMGN3
11738015_a_at	39.5271	1.0862	209.232	261.445	220.659	140.763	250.356	267.277	Homo sapiens	SLC10A3
11736151_a_at	39.5271	1.1151	351.08	333.587	381.869	225.877	401.328	355.839	Homo sapiens	PRMT7
11757317_a_at	124.953	0.9705	710.877	724.206	737.618	619.009	811.99	826.523	Homo sapiens	PEF1
11730854_a_at	124.953	0.9447	95.1368	81.7403	97.8005	72.6669	106.523	116.523	Homo sapiens	TMEM39B
11738894_a_at	124.953	0.8765	110.769	140.446	125.856	112.356	145.333	178.094	Homo sapiens	CAPN10
11748011_a_at	124.953	0.9214	693.523	730.3	756.529	630.123	831.475	934.811	Homo sapiens	TMEM9
11721398_a_at	39.5271	1.1933	183.283	248.197	201.781	126.931	212.523	200.262	Homo sapiens	DOT1L
11721554_a_at	39.5271	1.1286	488.981	500.451	454.689	304.05	492.24	517.174	Homo sapiens	GLT25D1
11729511_at	39.5271	1.2563	70.8962	69.2425	73.2289	37.4997	78.4017	61.6675	Homo sapiens	HOXB8
11756678_x_at	39.5271	1.7154	427.267	368.787	466.234	123.64	503.038	233.988	Homo sapiens	FAM64A
11742409_x_at	39.5271	1.0369	225.767	299.971	252.026	211.525	263.904	274.224	Homo sapiens	KLK8
11743384_at	39.5271	1.304	58.1143	53.8603	77.0734	71.1755	52.2492	29.254	Homo sapiens	PRPF40A
11720012_at	124.953	0.8745	58.9647	73.2029	67.2913	103.572	65.583	63.9369	Homo sapiens	JARID2
11738145_a_at	124.953	0.8006	63.434	70.3551	58.8647	71.4411	75.1642	95.3509	Homo sapiens	ARHGEF10L
11731678_s_at	124.953	0.986	51.2553	59.8849	59.7685	53.0055	53.4556	67.5507	Homo sapiens	FAM20C
11755837_a_at	39.5271	1.0336	233.732	266.183	253.549	214.698	247.574	268.796	Homo sapiens	ARHGEF5
11758341_x_at	39.5271	1.0133	12202.5	11945.4	11886.1	11523.4	11913.3	12129.3	Homo sapiens	RPL37A
11747151_a_at	39.5271	1.1128	602.491	568.733	546.544	585.562	475.23	488.356	Homo sapiens	GORASP2
11737296_s_at	39.5271	1.1874	106.256	82.6295	104.246	79.0066	93.3689	74.1192	Homo sapiens	TMTC4
11747909_x_at	124.953	0.9566	58.5812	72.1976	57.2175	71.1895	60.0385	64.6895	Homo sapiens	KDM4B
11743817_s_at	124.953	0.8182	188.442	198.918	209.613	414.343	222.331	155.714	Homo sapiens	TEAD1
11725785_at	39.5271	1.4337	164.526	115.735	168.903	95.8846	140.523	80.9963	Homo sapiens	C13orf34
11732671_s_at	124.953	0.9157	123.592	156.334	146.856	127.391	157.498	184.189	Homo sapiens	CCDC107
11719110_a_at	124.953	0.8953	294.551	318.523	317.856	273.466	342.792	443.232	Homo sapiens	TMEM161A
11716048_at	124.953	0.8583	347.79	404.432	307.339	518.359	340.185	387.783	Homo sapiens	TRIB1
11759034_at	39.5271	1.0393	770.269	620.435	798.352	765.696	690.043	643.22	Homo sapiens	STT3B
11725692_a_at	124.953	0.8816	65.353	82.2211	63.7277	88.0849	64.9731	87.3211	Homo sapiens	VWA5A
11733031_a_at	124.953	0.9202	74.0403	101.577	74.0825	91.0961	82.7612	94.8571	Homo sapiens	FAM54B
11729101_a_at	124.953	0.8837	926.824	890.444	1029.07	1077.89	1059.36	1077.85	Homo sapiens	AKR1C2
11734662_a_at	39.5271	1.134	2389.41	2078.3	2565.65	2473.43	2214.17	1595.21	Homo sapiens	TRA2B
11757374_x_at	39.5271	1.0002	10278.5	10206	10028	9888.83	10242.6	10380.6	Homo sapiens	RPL18A
11716935_a_at	124.953	0.9997	5960.21	6336.81	6289.21	6914.87	5920.61	5808.02	Homo sapiens	SOD1
11754597_a_at	124.953	0.9196	352.142	365.676	363.267	285.729	428.892	490.766	Homo sapiens	DUS3L
11748627_x_at	39.5271	1.1177	179.19	179.19	196.839	194.434	178.561	130.365	Homo sapiens	UGDH
11722257_x_at	39.5271	1.0815	67.2033	71.0219	63.1906	44.4774	71.0219	75.4848	Homo sapiens	SCRN2
11724716_a_at	39.5271	1.7256	138.879	158.997	141.008	59.9036	144.257	70.1275	Homo sapiens	BCOR
11723571_at	124.953	0.783	70.1895	86.8969	67.9763	178.288	61.1516	79.2091	Homo sapiens	OTUD3
11724803_at	39.5271	1.0019	311.07	330.873	307.023	247.186	344.003	369.493	Homo sapiens	TMEM55B
11725437_x_at	39.5271	1.2851	62.0208	48.4207	62.8762	45.7312	51.0981	38.0776	Homo sapiens	C13orf1
11739328_x_at	39.5271	1.194	281.379	152.565	238.023	140.9	257.894	165.195	Homo sapiens	CENPH
11716746_a_at	124.953	0.9901	555.67	594.188	579.037	728.35	582.666	464.077	Homo sapiens	FAM60A
11758217_s_at	39.5271	1.1151	1675.28	1727.93	1613.42	1467.27	1493.8	1536.96	Homo sapiens	FAM108C1
11728958_x_at	39.5271	1.8656	106.642	60.4689	111.695	42.4389	77.6143	33.677	Homo sapiens	E2F8
11743978_x_at	39.5271	1.0067	2123.45	2358.27	2282.6	2620.08	2021.43	2115.66	Homo sapiens	MYL12A
11749569_a_at	39.5271	1.0388	72.6217	84.4165	84.4265	106.636	77.5229	55.8562	Homo sapiens	CAPRIN1
11743393_x_at	39.5271	1.0858	309.902	206.852	315.358	316.263	243.742	204.87	Homo sapiens	MATR3
11720740_a_at	39.5271	1.2247	208.054	211.97	178.091	130.56	169.014	193.757	Homo sapiens	MCF2L
11715806_a_at	39.5271	1.0881	353.15	199.26	351.199	154.8	424.028	292.23	Homo sapiens	SEPW1
11755251_x_at	39.5271	1.0672	117.856	112.023	101.332	109.362	102.189	98.4896	Homo sapiens	FADS1
11739064_s_at	39.5271	1.2171	197.306	217.023	237.882	199.964	218.046	129.582	Homo sapiens	GNG12
11755357_s_at	124.953	0.9309	192.959	242.513	211.631	361.32	170.69	199.069	Homo sapiens	ACO1
11718167_s_at	124.953	0.9882	175.356	224.274	187.048	300.324	185.86	136.586	Homo sapiens	PRDM4
11717362_x_at	39.5271	1.041	139.347	141.463	138.05	93.9303	167.303	153.484	Homo sapiens	GPC1
11755652_x_at	39.5271	1.0425	103.96	85.2712	108.826	99.8847	87.8058	97.0811	Homo sapiens	MBLAC2
11725672_s_at	39.5271	1.1047	135.027	166.993	173.959	246.226	130.973	90.2214	Homo sapiens	IPO7
200036_PM_s_at	39.5271	1.0298	4275.76	4282.95	4633.54	4983.43	4163.28	3744.99	Homo sapiens	RPL10A
11756880_x_at	39.5271	1.0358	126.16	183.497	174.317	392.037	101.66	91.1186	Homo sapiens	ZNF638
11738887_s_at	39.5271	1.1307	345.684	428.441	401.215	293.483	424.303	330.131	Homo sapiens	MICA
11723653_at	124.953	0.8999	113.871	170.224	152.246	334.613	113.871	106.282	Homo sapiens	MUT
11716564_a_at	124.953	0.9297	360.19	330.147	313.856	347.236	314.097	425.824	Homo sapiens	SDCCAG3
11737839_a_at	39.5271	1.1519	932.255	920.756	882.497	527.333	949.865	989.569	Homo sapiens	MBOAT7
11751269_a_at	124.953	0.8378	56.8031	86.3561	59.2515	103.439	59.5228	80.2624	Homo sapiens	SUPT3H
11731656_a_at	124.953	0.7289	79.4803	88.9627	108.718	233.072	95.0252	89.6303	Homo sapiens	VAV3
11731457_s_at	124.953	0.9946	127.233	119.524	123.535	151.345	99.6895	126.555	Homo sapiens	MFN1
11722767_s_at	124.953	0.8229	179.645	105.871	197.689	297.856	156.217	145.001	Homo sapiens	MBNL2
11757379_a_at	39.5271	1.0976	308.186	305.978	295.722	212.493	320.874	309.285	Homo sapiens	TYK2
11727803_at	39.5271	1.2701	326.282	276.389	355.902	215.54	289.363	251.189	Homo sapiens	MYCBP
11750446_x_at	39.5271	1.1151	373.19	295.818	325.375	209.478	340.677	363.003	Homo sapiens	ATG4B
11722880_a_at	39.5271	1.3564	636.87	679.25	699.14	307.73	748.378	526.197	Homo sapiens	PHF19
11754799_s_at	124.953	0.9549	523.528	453.559	501.19	567.154	482.892	499.023	Homo sapiens	NMD3
11718275_x_at	39.5271	1.0388	1762.94	2601.57	2312.12	3597.99	1650.08	1593.5	Homo sapiens	EIF3L
11751292_a_at	39.5271	1.0837	47.8037	62.7215	56.2534	57.0842	49.3762	47.0228	Homo sapiens	PIAS2
11721209_a_at	39.5271	1.3427	77.3229	85.0192	89.6154	83.1302	74.6065	39.2415	Homo sapiens	EXO1
11757080_s_at	124.953	0.9681	7816.86	6339.52	7614.33	6642.49	7936.42	7887.82	Homo sapiens	RPS29
11718795_a_at	39.5271	1.137	72.0737	79.8845	61.2255	46.6285	71.9764	71.4579	Homo sapiens	PAQR4
11721055_x_at	124.953	0.9351	59.0108	60.2792	52.3331	79.1109	55.909	51.4765	Homo sapiens	PRKX
11753842_x_at	124.953	0.9967	202.536	188.888	209.523	155.19	228.456	228.332	Homo sapiens	UFM1
11726627_at	39.5271	1.0081	103.045	118.732	117.978	98.4199	108.023	132.523	Homo sapiens	ZC3H10
11717107_a_at	39.5271	1.1492	337.495	260.023	343.243	314.883	291.982	215.841	Homo sapiens	PDLIM5
11723717_a_at	39.5271	1.0669	172.308	211.369	200.432	198.285	177.312	170.959	Homo sapiens	FTSJ2
11719580_s_at	124.953	0.9575	1613.89	1621.68	1571.88	1543.34	1712.52	1773.08	Homo sapiens	HIGD2A
11739077_a_at	124.953	0.9083	214.646	213.02	197.166	264.772	205.099	221.518	Homo sapiens	NFE2L1
11759480_s_at	39.5271	1.3136	1169.87	1089.34	1218.6	1148	966.559	617.392	Homo sapiens	PTP4A2
11729443_a_at	124.953	0.9266	60.0316	62.3561	49.6059	43.0503	64.4181	84.1714	Homo sapiens	PML
11725751_a_at	39.5271	1.0501	62.23	62.9563	68.8632	75.0731	60.359	51.4227	Homo sapiens	FBXW7
11719224_s_at	39.5271	1.1369	47.0228	62.598	58.5228	39.2319	47.4729	62.9381	Homo sapiens	COQ10A
11719097_a_at	124.953	0.9388	2525.54	2754.41	2565.69	2495.2	2670.69	3236.84	Homo sapiens	TAF10
11758486_s_at	39.5271	1.1852	820.189	836.523	762.055	533.276	797.984	738.039	Homo sapiens	BACE2
11743540_s_at	124.953	0.9998	81.6546	82.648	80.0046	73.6118	84.7281	86.6128	Homo sapiens	ACAD9
11739466_a_at	39.5271	1.0641	170.123	111.356	162.858	167.233	121.689	125.821	Homo sapiens	ECHDC1
11715572_a_at	39.5271	1.0602	155.66	152.824	127.474	90.2615	189.355	148.876	Homo sapiens	CLSTN1
11747337_x_at	124.953	0.7929	603.043	613.382	633.596	911.264	671.704	767.996	Homo sapiens	EIF3I
11761484_x_at	124.953	0.7872	41.9517	58.3144	54.4068	64.6895	58.7838	71.7636	Homo sapiens	CLK3
11717248_s_at	39.5271	1.1103	337.208	211.572	245.023	225.96	232.023	243.596	Homo sapiens	TMEM66
11719371_a_at	124.953	0.9564	260.377	316.701	238.22	215.898	267.942	388.218	Homo sapiens	GYS1
11758398_s_at	124.953	0.827	240.99	142.003	210.934	313.063	190.473	214.023	Homo sapiens	LYSMD3
11757680_a_at	39.5271	1.1036	182.392	120.091	172.466	115.333	164.662	147.985	Homo sapiens	SLC1A4
11717588_at	124.953	0.8602	1201.6	1297.95	1242.22	1236.82	1431.8	1719.02	Homo sapiens	CLPP
11732185_s_at	124.953	0.9697	75.6132	63.6844	71.196	105.806	56.9458	62.3963	Homo sapiens	PAPOLG
11729291_a_at	124.953	0.9441	75.0228	88.52	68.8653	93.1844	78.5052	74.2977	Homo sapiens	SLC25A37
11719351_s_at	124.953	0.7562	183.983	318.2	236.496	953.157	225.168	149.158	Homo sapiens	GCC2
200004_PM_at	39.5271	1.2165	2421.75	2548.76	2791.39	2971.26	2186.62	1473.06	Homo sapiens	EIF4G2
11758433_s_at	124.953	0.9568	174.527	224.762	207.968	323.78	183.337	156.884	Homo sapiens	SLC4A1AP
11744515_a_at	124.953	0.8658	261.754	326.477	287.382	337.553	304.534	368.084	Homo sapiens	SLC25A38
11728557_s_at	124.953	0.9716	62.1027	57.5228	62.0917	41.0228	80.9937	72.7905	Homo sapiens	GOLGA6L4
11754974_x_at	124.953	0.9076	56.0224	55.7179	66.5576	93.4688	60.1095	49.4635	Homo sapiens	NT5C2
11722653_a_at	124.953	0.8908	117.241	189.606	138.047	225.995	121.845	157.645	Homo sapiens	OBFC1
11746816_a_at	39.5271	1.145	75.2518	90.6127	73.8561	74.1934	66.8561	67.6407	Homo sapiens	PIAS2
11749178_a_at	124.953	0.7741	57.5684	104.725	72.9925	169.8	71.5355	78.1087	Homo sapiens	GALK2
11729191_s_at	39.5271	1.0173	118.59	126.176	115.781	114.823	116.177	123.355	Homo sapiens	MAX
11726019_at	39.5271	1.4033	91.1522	87.7805	85.9156	38.9352	91.5948	69.7498	Homo sapiens	EEPD1
11735097_x_at	124.953	0.9116	481.175	619.934	523.507	597.934	542.689	635.189	Homo sapiens	MLX
11752746_a_at	124.953	0.914	48.825	44.2989	49.657	37.8977	62.647	59.2529	Homo sapiens	PFKL
11743181_a_at	39.5271	1.181	164.7	137.148	150.272	81.0864	182.724	139.068	Homo sapiens	C16orf59
11718297_a_at	39.5271	1.3581	500.523	495.831	503.365	268.565	550.948	337.018	Homo sapiens	TACC3
11754107_a_at	124.953	0.9852	712.321	759.856	682.044	731.468	746.123	707.415	Homo sapiens	EIF1B
11724798_x_at	124.953	0.9457	577.689	560.856	604.796	606.87	623.119	612.689	Homo sapiens	MAGOH
11718801_a_at	39.5271	1.2223	175.097	238	173.023	127.253	166.19	186.714	Homo sapiens	C1orf216
11743735_a_at	39.5271	1.0175	308.523	292.523	312.272	287.865	326.391	284.728	Homo sapiens	CCNK
11757883_s_at	39.5271	1.062	192.371	148.643	168.931	154.5	166.19	157.065	Homo sapiens	RNF4
11756070_s_at	39.5271	1.378	79.7568	76.6717	56.1528	36.8488	59.885	59.4718	Homo sapiens	MT1IP
11745198_s_at	39.5271	1.2605	106.523	121.523	118.512	53.2831	138.4	103.872	Homo sapiens	CDCA4
11742771_a_at	39.5271	1.1005	433.788	576.13	438.469	502.899	405.102	403.625	Homo sapiens	KIAA0100
11717196_a_at	39.5271	1.535	73.0283	46.336	107.423	45.9334	78.0367	28.0402	Homo sapiens	MEST
11737471_a_at	39.5271	1.0254	52.021	51.8322	57.7442	43.8561	52.8046	62.3561	Homo sapiens	ZNF213
11723217_x_at	39.5271	1.0898	223.354	289.572	236.189	185.139	222.646	286.289	Homo sapiens	SFXN3
11717599_s_at	124.953	0.9022	94.691	101.635	87.5592	121.323	93.8562	100.781	Homo sapiens	SLC20A2
11746806_s_at	39.5271	1.0076	171.012	167.232	157.974	118.773	167.176	222.435	Homo sapiens	C6orf120
11725895_a_at	124.953	0.9936	252.023	259.516	245.782	159.325	295.326	348.333	Homo sapiens	RIN1
11715844_s_at	124.953	0.9635	413.054	382.788	340.192	423.34	346.127	410.463	Homo sapiens	PTPRF
11718408_x_at	39.5271	1.0513	1843.07	2015.38	2009.44	2107.37	1768.24	1723.69	Homo sapiens	TMBIM6
11717254_at	124.953	0.995	209.771	152.604	178.614	216.693	166.205	161.146	Homo sapiens	HSPA4
11731674_a_at	124.953	0.984	131.906	132.309	132.817	106.523	131.375	173.831	Homo sapiens	AGMAT
11734607_a_at	124.953	0.981	90.6912	109.584	108.761	121.43	94.1338	100.15	Homo sapiens	SHQ1
11717631_s_at	39.5271	1.0474	192.236	194.203	189.125	219.189	171.232	163.705	Homo sapiens	KLHL9
11722826_a_at	39.5271	1.3255	283.931	305.006	400.583	359.625	311.766	132.847	Homo sapiens	NCAPG
11717494_x_at	39.5271	1.0257	1115.32	1105.27	1081.72	784.895	1212.86	1298.2	Homo sapiens	SSNA1
11715308_s_at	39.5271	1.0418	98.4356	89.6887	94.1137	77.0293	96.9222	98.4269	Homo sapiens	MLXIPL
11722237_at	124.953	0.8197	192.843	137.235	168.185	161.964	187.912	265.516	Homo sapiens	CNO
11759846_x_at	124.953	0.9639	56.9788	48.0228	48.3561	48.9724	52.0181	58.0045	Homo sapiens	C17orf99
11729542_a_at	39.5271	1.1481	262.991	317.295	258.272	251.043	245.881	230.702	Homo sapiens	CAMKK2
11717346_a_at	124.953	0.9948	200.506	202.694	258.331	411.002	215.416	120.438	Homo sapiens	ADD3
11758356_s_at	124.953	0.8667	97.3792	112.702	105.742	106.031	115.673	145.329	Homo sapiens	HIST3H2A
11740391_x_at	39.5271	1.025	69.9644	73.8562	67.1207	60.5121	71.1831	74.76	Homo sapiens	C4orf42
11726469_s_at	124.953	0.8398	878.183	1042.37	800.415	994.708	942.178	1320.16	Homo sapiens	C1orf106
11760160_at	39.5271	1.0213	55.7096	60.4262	58.6488	57.3132	53.1338	60.8561	Homo sapiens	USP36
11749683_a_at	124.953	0.9487	63.8366	60.9204	62.6359	112.852	61.8176	40.8924	Homo sapiens	COL4A3BP
11733893_a_at	124.953	0.9444	158.464	156.19	154.923	149.838	160.461	189.356	Homo sapiens	NPLOC4
11757395_s_at	124.953	0.8981	254.569	282.942	234.105	346.527	239.086	280.951	Homo sapiens	MCM3AP
11723325_a_at	124.953	0.9927	1297.73	1201.65	1223.99	977.182	1336.68	1493.91	Homo sapiens	KCNQ1
11723419_a_at	124.953	0.8517	43.8925	46.0505	38.8585	47.4264	50.0501	53.5587	Homo sapiens	COL9A3
11755485_a_at	39.5271	1.0124	195.02	228.194	204.523	165.653	208.537	253.908	Homo sapiens	OPLAH
11760007_at	124.953	0.9334	56.4551	53.7182	44.0944	47.6741	53.3644	64.6325	Homo sapiens	ROPN1
11738091_a_at	124.953	0.8805	60.1167	63.8674	56.5724	49.0786	69.2029	93.6704	Homo sapiens	ABTB1
11744019_a_at	124.953	0.9376	139.667	175.754	158.194	138.439	177.226	192.024	Homo sapiens	KIAA1543
11744353_at	39.5271	1.1206	207.189	280.927	201.495	213.258	194.825	200.613	Homo sapiens	TATDN2
11721774_a_at	39.5271	1.2755	51.4285	52.1268	58.7356	45.242	51.1818	32.7698	Homo sapiens	ASPH
11715367_s_at	39.5271	1.0556	1079.81	1123.69	1308.94	1724.15	1073.89	729.236	Homo sapiens	2-Sep
11736498_a_at	39.5271	1.0606	55.2381	41.5002	50.3114	60.6354	44.8584	35.5406	Homo sapiens	TNRC6B
11747762_x_at	124.953	0.9421	514.229	449.816	535.653	526.167	554.465	507.975	Homo sapiens	MAGOH
11715710_s_at	124.953	0.8306	375.925	393.189	384.531	606.812	369.664	442.225	Homo sapiens	CTSC
11739998_x_at	39.5271	1.0959	254.163	254.919	292.78	364.438	226.222	174.837	Homo sapiens	SMARCA2
11746276_s_at	124.953	0.7828	52.3474	37.3855	38.3196	52.7611	72.9531	40.6174	Homo sapiens	RGS12
11721416_a_at	124.953	0.9978	159.226	201.198	183.359	278.707	149.929	141.518	Homo sapiens	SUV420H1
11758181_s_at	39.5271	1.3865	674.455	330.021	565.702	337.983	491.556	284.321	Homo sapiens	HMGB1
11737378_s_at	39.5271	1.0329	1673.52	1501.53	1535.01	1359.26	1517.47	1696.85	Homo sapiens	LOC100132288
11715991_a_at	39.5271	1.323	377.203	278.19	387.724	156.998	376.61	297.166	Homo sapiens	MCM2
11754361_s_at	124.953	0.9881	175.581	156.957	175.613	257.523	145.042	134.306	Homo sapiens	GSK3B
11716718_at	124.953	0.9408	85.8561	117.398	109.946	159.597	82.4451	101.139	Homo sapiens	GLA
11758052_s_at	124.953	0.9361	156.799	156.555	155.684	117.904	170.693	231.523	Homo sapiens	COMMD5
11724256_s_at	124.953	0.9746	79.3683	164.353	92.6833	116.023	91.7646	122.666	Homo sapiens	OAS1
11717799_at	39.5271	1.042	82.7899	89.8777	77.1214	67.9604	83.0695	89.8344	Homo sapiens	ZER1
11731762_s_at	124.953	0.9071	88.7966	74.7789	78.5741	101.47	89.656	76.843	Homo sapiens	RPS6KA2
11720175_a_at	39.5271	1.0948	103.018	100.689	97.1895	78.9436	89.5544	108.658	Homo sapiens	NOL6
11729218_a_at	39.5271	1.2709	62.7588	58.5228	61.0002	46.5021	51.1582	45.8832	Homo sapiens	GCLC
11723434_a_at	124.953	0.9796	114.653	133.531	128.43	99.3982	123.384	170.565	Homo sapiens	TBC1D22A
11723801_s_at	124.953	0.7274	183.454	149.723	193.097	379.451	191.856	189.284	Homo sapiens	PYROXD1
11724488_at	39.5271	1.7316	120.429	215.19	149.605	96.4813	123.063	62.8956	Homo sapiens	AKR1B10
11753982_a_at	124.953	0.9507	495.268	569.662	555.239	831.314	478.502	458.356	Homo sapiens	PSMD11
11717027_a_at	124.953	0.8837	47.7394	50.0176	51.4359	61.6911	50.6468	56.965	Homo sapiens	GLYR1
11745364_a_at	124.953	0.911	56.1352	74.0319	61.5714	55.0227	68.8591	89.3293	Homo sapiens	STAT5A
11727467_x_at	124.953	0.8113	50.0493	63.7339	59.1917	91.0185	61.9163	62.7339	Homo sapiens	IL10RB
11716635_x_at	39.5271	1.0634	726.57	653.741	684.937	546.84	673.157	734.865	Homo sapiens	TMEM50A
11716695_a_at	124.953	0.9218	202.78	199.145	225.487	229.855	217.068	233.001	Homo sapiens	TSPAN6
11726708_a_at	124.953	0.9647	78.7382	98.6176	95.0329	64.1492	107.115	119.614	Homo sapiens	FAM195B
11732764_x_at	39.5271	1.0065	62.0705	64.6324	52.3631	45.5118	58.5228	77.3562	Homo sapiens	CCDC120
11720706_at	39.5271	1.0278	135.273	126.489	127.883	79.4934	155.535	162.982	Homo sapiens	CCDC22
11741838_a_at	39.5271	1.0934	84.6517	71.9743	85.742	56.9554	83.3561	84.1768	Homo sapiens	NPB
11735290_a_at	124.953	0.9478	164.856	200.541	170.241	146.752	195.738	230.122	Homo sapiens	TNIP2
11742184_a_at	124.953	0.802	76.5921	168.231	149.89	371.859	98.336	102.394	Homo sapiens	LAMA3
11754143_x_at	124.953	0.9441	7493.81	7526.32	7337.65	8243.06	7416.35	8043.43	Homo sapiens	EIF1
11715695_x_at	124.953	0.9765	4059.41	3207	3902.4	3148.77	4240.15	4086.72	Homo sapiens	COX7B
11758896_s_at	39.5271	1.0703	969.094	635.607	806.652	630.422	786.036	817.917	Homo sapiens	CCNI
11745893_s_at	124.953	0.9688	1217.23	812.293	1173.46	1447.4	1043.53	844.738	Homo sapiens	MTHFD2
11756164_s_at	39.5271	1.1166	472.662	530.724	442.3	550.279	397.325	364.493	Homo sapiens	ADIPOR2
11763322_s_at	39.5271	1.0022	175.65	171.75	177.927	205.523	174.986	148.287	Homo sapiens	CSNK2A2
11728446_a_at	39.5271	1.1421	53.6895	39.7771	54.0072	52.153	49.5795	29.9451	Homo sapiens	PLCH1
11738850_a_at	124.953	0.9411	70.1382	98.3475	92.347	138.026	76.0699	72.7871	Homo sapiens	BCL2L14
11750308_s_at	39.5271	1.0009	202.665	271.676	209.088	194.503	225.758	261.495	Homo sapiens	C20orf3
11756402_a_at	39.5271	1.0421	181.816	99.135	148.191	101.454	173.724	133.92	Homo sapiens	MAGOHB
11749957_x_at	39.5271	1.0454	147.268	131.423	162.993	142.987	156.736	123.216	Homo sapiens	REEP5
11747470_a_at	39.5271	1.042	90.1845	178.061	130.917	281.45	87.9966	75.0244	Homo sapiens	ZNF512
11741827_x_at	39.5271	1.2417	214.789	219.347	220.736	112.741	247.446	194.713	Homo sapiens	GSTZ1
11717397_a_at	124.953	0.9876	247.813	267.115	267.28	235.715	281.629	276.688	Homo sapiens	DDB2
11748012_x_at	124.953	0.9349	425.089	477.728	434.754	360.556	524.519	571.381	Homo sapiens	TMEM9
11742843_a_at	39.5271	1.2973	121.467	122.181	122.25	58.6606	128.856	109.927	Homo sapiens	RXRA
11722251_a_at	39.5271	1.5835	122.136	47.8679	78.4744	48.2805	68.0168	35.1895	Homo sapiens	NEK2
11756410_a_at	124.953	0.8514	249.695	214.356	244.528	350.957	239.95	251.834	Homo sapiens	C12orf41
11719401_a_at	124.953	0.8249	1109.08	1237.95	1168.75	1196.57	1295.3	1844.52	Homo sapiens	C1orf122
11756979_x_at	39.5271	1.1997	6615.65	5776.93	6881.18	5008.88	6464.77	4703.75	Homo sapiens	TUBA1B
11720429_at	124.953	0.8143	166.708	250.137	220.424	537.629	185.673	170.534	Homo sapiens	CDC40
11748774_x_at	39.5271	1.1127	53.3115	45.2887	54.4491	58.5228	45.1332	36.1287	Homo sapiens	CTSL2
11731043_s_at	124.953	0.9721	71.5912	101.955	87.2906	153.356	62.4489	72.42	Homo sapiens	ERLIN2
11717097_a_at	39.5271	1.0195	737.92	686.049	752.862	695.749	721.722	716.268	Homo sapiens	NAA20
11757387_x_at	124.953	0.9774	9235.1	9404.36	9005.38	9596.3	9373.26	9312.35	Homo sapiens	RPS28
11738095_x_at	39.5271	1.0619	259.389	240.853	253.112	179.875	280.269	261.92	Homo sapiens	FASTK
11725210_s_at	124.953	0.9472	131.574	111.924	133.445	215.195	111.536	96.3398	Homo sapiens	NFXL1
11757748_x_at	124.953	0.9978	9591.6	9352.14	9442.78	9629.49	9366.03	9452.77	Homo sapiens	RPL23A
11742823_a_at	124.953	0.9223	263.4	203.487	265.548	271.701	249.697	267.447	Homo sapiens	LACTB2
11751029_x_at	124.953	0.965	53.4695	48.3498	47.205	46.3446	53.7904	54.4756	Homo sapiens	VIPR1
11763258_x_at	39.5271	1.1733	150.385	153.68	153.012	99.9864	168.176	130.204	Homo sapiens	CALM2
11726803_x_at	124.953	0.9848	67.1957	76.675	57.0159	53.8342	66.5842	85.8191	Homo sapiens	PRIC285
11746417_x_at	39.5271	1.1455	247.189	226.385	246.485	143.092	272.19	235.619	Homo sapiens	FASTK
11755734_x_at	124.953	0.8898	119.893	175.716	132.713	131.212	161.244	187.58	Homo sapiens	CCDC107
11751805_a_at	39.5271	1.3362	863.576	562.523	842.064	468.023	879.856	416.38	Homo sapiens	TYMS
11756788_a_at	124.953	0.9777	98.6053	81.9421	103.061	120.093	88.5015	83.8317	Homo sapiens	GLT8D1
11716937_a_at	124.953	0.8026	2109.64	1741.25	2060.56	2725.88	2309.62	2325.89	Homo sapiens	NUPR1
11753921_at	124.953	0.8547	78.5332	112.327	85.1895	116.818	83.3562	123.598	Homo sapiens	C7orf13
11718030_at	39.5271	1.08	490.144	382.875	469.407	394.439	426.582	415.606	Homo sapiens	RAB11A
11757308_s_at	39.5271	1.0914	513.547	358.78	436.418	351.618	421.195	417.613	Homo sapiens	PPP1CB
11744933_a_at	39.5271	1.1155	148.131	134.497	143.668	88.401	163.387	142.778	Homo sapiens	ASXL1
11758121_s_at	124.953	0.8651	180.343	208.139	154.721	253.415	161.789	218.793	Homo sapiens	RBM33
11744872_x_at	39.5271	1.0273	886.557	922.38	936.523	698.035	1025.09	987.295	Homo sapiens	ARF5
11732064_a_at	39.5271	1.1986	73.7075	81.8515	78.4279	41.6397	73.192	90.1525	Homo sapiens	C2orf82
11715857_a_at	39.5271	1.0513	224.514	261.871	246.468	321.966	221.606	174.804	Homo sapiens	NCKAP1
11721781_a_at	124.953	0.9797	856.578	886.866	939.993	987.502	913.643	841.759	Homo sapiens	ITGAE
11725130_s_at	124.953	0.9046	222.819	293.189	221.443	289.049	204.267	330.967	Homo sapiens	TCEAL3
11737956_s_at	39.5271	1.1053	64.0231	62.6921	74.6585	82.1723	58.836	45.8978	Homo sapiens	C15orf40
11741427_a_at	39.5271	1.1201	64.1516	92.9167	76.6583	112.998	67.4094	42.6857	Homo sapiens	OSBPL1A
11757713_x_at	124.953	0.9069	458.948	387.515	401.943	389.107	459.817	535.649	Homo sapiens	ATXN2L
11746690_a_at	39.5271	1.0586	67.2403	52.4993	55.0721	57.1937	47.1491	60.7795	Homo sapiens	URB2
11748533_x_at	124.953	0.993	103.464	167.135	124.644	178.767	103.356	119.129	Homo sapiens	KIAA0174
11744908_a_at	124.953	0.808	184.409	236.404	175.311	351.659	170.194	242.084	Homo sapiens	CCDC23
11758604_x_at	124.953	0.8828	155.856	154.502	162.161	224.023	147.254	172.023	Homo sapiens	GNPNAT1
11725083_s_at	124.953	0.7715	108.427	169.547	99.4041	167.536	121.553	195.421	Homo sapiens	HDAC6
11736254_a_at	124.953	0.9938	54.2316	77.1405	72.2358	134.472	57.1949	40.0271	Homo sapiens	NUP160
11722422_a_at	124.953	0.8832	881.688	777.525	925.087	791.856	1037.42	1120.74	Homo sapiens	C2orf79
11718917_a_at	39.5271	1.118	1692.85	1716.13	1636.93	1033.19	1773.63	1857.07	Homo sapiens	PAK4
11757719_x_at	124.953	0.9028	2461.84	2597.06	2546.5	2508.67	2815.67	3132.57	Homo sapiens	NDUFA13
11716653_x_at	39.5271	1.0675	55.987	54.931	65.7164	86.5525	51.4947	37.2813	Homo sapiens	EML4
11740899_x_at	39.5271	1.081	82.2804	67.3768	99.0639	76.3479	83.6368	68.0932	Homo sapiens	PPA2
11718432_a_at	124.953	0.9876	196.023	145.981	204.909	235.629	184.641	139.908	Homo sapiens	SASH1
11756816_a_at	124.953	0.8609	644.989	698.028	599.57	636.208	685.271	970.344	Homo sapiens	EPS8L3
11750617_x_at	39.5271	1.0456	218.725	190.356	206.731	144.044	227.164	230.124	Homo sapiens	MED24
11716070_a_at	124.953	0.7768	128.499	104.645	123.856	213.68	173.724	95.7165	Homo sapiens	PPPDE1
11725795_at	39.5271	1.2065	79.8315	82.1568	74.6052	46.1083	80.4234	75.1393	Homo sapiens	S1PR2
11753482_a_at	39.5271	1.0621	100.727	156.625	111.856	147.28	97.817	102.24	Homo sapiens	NPSR1
11724833_at	39.5271	1.0034	70.1787	94.2507	113.341	124.264	92.3197	64.6895	Homo sapiens	MUC13
11720053_x_at	124.953	0.9993	786.438	824.495	862.157	877.517	864.942	738.025	Homo sapiens	EMG1
11739268_s_at	39.5271	1.0146	279.33	270.533	269.494	320.67	251.759	241.499	Homo sapiens	PAK2
11754333_a_at	124.953	0.9326	141.61	154.793	133.58	159.027	125.133	181.383	Homo sapiens	ACAD8
11718959_a_at	124.953	0.9754	211.736	245.173	217.634	213.8	232.367	245.045	Homo sapiens	FAM160A2
11728683_x_at	124.953	0.8356	113.824	68.4399	105.571	140.957	105.965	94.3626	Homo sapiens	KRR1
11729648_at	39.5271	1.2261	128.524	110.189	146.478	142.387	119.546	66.1167	Homo sapiens	MLF1IP
11719864_a_at	124.953	0.9659	422.69	478.572	434.523	417.856	453.259	514.945	Homo sapiens	SMAGP
11727833_at	124.953	0.9199	82.0962	111.944	108.674	161.495	88.7471	89.5049	Homo sapiens	WDR43
11749548_a_at	39.5271	1.1159	114.837	160.379	117.037	107.525	112.538	128.186	Homo sapiens	KCTD1
11741826_a_at	39.5271	1.3375	206.073	182.69	216.19	86.0228	241.186	163.972	Homo sapiens	GSTZ1
11721561_a_at	39.5271	1.1169	69.6969	76.1391	79.3085	100.023	58.6184	51.517	Homo sapiens	AHCYL2
11760020_x_at	124.953	0.9213	118.679	99.8508	111.36	103.323	115.582	141.294	Homo sapiens	PIGP
11745900_s_at	39.5271	1.0137	90.6042	69.0228	75.0228	77.0222	79.9121	73.1821	Homo sapiens	GON4L
11743629_at	39.5271	1.2121	86.7526	80.8934	79.9724	62.3868	72.2559	69.9072	Homo sapiens	IRS1
11750190_x_at	39.5271	1.0254	519.787	406.799	414.332	448.872	392.781	460.933	Homo sapiens	CD44
11727161_a_at	39.5271	1.1253	691.011	625.135	645.856	389.356	706.323	711.999	Homo sapiens	NFIX
11718873_a_at	39.5271	1.1682	61.4675	52.7285	70.9789	69.8742	65.6922	31.4371	Homo sapiens	ATP2A2
11731898_at	124.953	0.9744	45.6956	55.6377	46.3561	33.5228	54.3914	69.8561	Homo sapiens	C20orf134
11732155_a_at	124.953	0.7403	49.9927	106.545	72.6917	208.274	62.0312	73.8561	Homo sapiens	OGT
11736117_a_at	124.953	0.9758	846.096	798.366	791.946	899.436	826.797	774.19	Homo sapiens	ZFAND5
11747796_a_at	39.5271	1.3737	337.041	285.877	355.474	148.621	377.041	235.766	Homo sapiens	LIG1
11743647_at	124.953	0.9979	563.857	664.152	581.324	672.763	538.401	604.907	Homo sapiens	HMGN4
11764111_s_at	39.5271	1.0766	161.918	121.049	157.511	149.356	136.14	121.658	Homo sapiens	ELMOD2
11756156_s_at	124.953	0.9597	2101.82	2250.3	2515.18	3693.24	2029.83	1795.36	Homo sapiens	TFRC
11729822_a_at	124.953	0.9466	104.835	109.215	110.9	95.8916	126.319	123.585	Homo sapiens	WDR85
11742072_a_at	39.5271	1.2471	80.7052	56.0607	77.0256	56.0607	77.8042	41.1895	Homo sapiens	PBX3
11721743_a_at	124.953	0.9266	130.023	133.371	120.523	122.91	115.081	185.747	Homo sapiens	TMEM150A
11755102_a_at	39.5271	1.017	264.158	310.757	273.599	202.997	292.13	360.037	Homo sapiens	SELO
11758211_s_at	39.5271	1.2643	89.8669	52.4107	74.2129	44.3532	57.3243	68.0312	Homo sapiens	PM20D2
11747862_x_at	124.953	0.998	104.769	120.621	100.976	83.6937	111.156	138.005	Homo sapiens	BCAR1
11747752_x_at	39.5271	1.0787	1203.14	1277.63	1367.69	1486.62	1203.88	935.981	Homo sapiens	MORF4L1
11729162_x_at	124.953	0.7511	220.018	184.633	215.406	325.19	245.8	258.399	Homo sapiens	RPF2
11719282_x_at	39.5271	1.0884	926.188	831.486	921.231	672.168	918.47	891.234	Homo sapiens	UBE2I
11722462_a_at	124.953	0.9673	259.42	225.59	235.71	357.951	236.062	180.387	Homo sapiens	TNKS2
11758310_s_at	39.5271	1.1648	213.601	204.19	210.247	144.92	202.523	197.689	Homo sapiens	WSB2
11735925_x_at	39.5271	1.0318	72.5385	68.8686	65.7136	68.5228	63.5035	68.6756	Homo sapiens	KRTAP12-1
11729546_at	124.953	0.9454	166.469	191.289	161.505	124.541	202.494	241.356	Homo sapiens	ZFPM1
11718638_a_at	124.953	0.8984	207.45	248.328	230.856	204.523	232.775	344.475	Homo sapiens	C3orf75
11721513_a_at	124.953	0.8575	147.568	118.605	135.521	201.363	137.852	135.521	Homo sapiens	NDEL1
11760337_a_at	39.5271	1.0589	57.6959	58.5228	54.6895	47.9188	57.1058	56.8433	Homo sapiens	MAPK12
11720614_s_at	39.5271	1.0132	370.49	333.184	417.079	405.092	367.099	332.895	Homo sapiens	CLNS1A
11756216_s_at	39.5271	1.0819	917.771	928.181	973.924	1118.89	839.332	697.562	Homo sapiens	PTP4A1
11727417_a_at	124.953	0.9263	84.0479	104.746	97.4165	76.8115	105.402	133.286	Homo sapiens	ATP5SL
11718640_at	39.5271	1.0541	534.787	609.111	534.194	401.755	563.048	656.705	Homo sapiens	SPR
11728062_a_at	39.5271	1.2198	1081	1268.46	1058.82	603.866	1198.04	1105.69	Homo sapiens	SH3BP1
11742827_a_at	124.953	0.7276	61.1415	118.335	78.8561	322.356	67.1642	68.4136	Homo sapiens	PHF3
11739427_a_at	39.5271	1.1636	115.049	109.305	112.088	145.773	118.991	51.5785	Homo sapiens	GPD2
11759346_a_at	39.5271	1.1576	67.952	81.7187	67.0085	69.5061	62.4933	55.2294	Homo sapiens	MAML2
11720839_a_at	124.953	0.8974	241.188	280.675	219.919	282.886	262.553	277.372	Homo sapiens	SMNDC1
11731955_a_at	124.953	0.9723	51.9116	50.7232	48.0965	49.1903	51.2161	54.6895	Homo sapiens	CEACAM19
11746828_x_at	39.5271	1.041	1382.22	1263.83	1519.03	1614.41	1341.12	1086.31	Homo sapiens	SUMO1
11739164_a_at	39.5271	1.0315	167.215	158.188	183.7	125.375	186.392	189.451	Homo sapiens	PYCRL
11717417_s_at	39.5271	1.0735	302.735	269.764	310.809	297.875	274.685	250.765	Homo sapiens	RHOU
11719495_a_at	39.5271	1.0139	427.764	381.894	404.663	485.059	364.915	358.27	Homo sapiens	CLK2
11720044_at	39.5271	1.0974	130.69	96.1895	109.897	155.395	103.301	65.1201	Homo sapiens	SKAP2
11749431_a_at	39.5271	1.0707	102.356	96.1261	93.1609	74.5689	97.5431	102.674	Homo sapiens	PIGQ
11724052_s_at	39.5271	1.1109	137.495	131.523	140.856	90.4241	159.849	128.543	Homo sapiens	PIGQ
11728399_at	39.5271	1.3471	52.1641	61.9777	62.9695	39.0228	52.3339	40.7831	Homo sapiens	MDFIC
11721608_s_at	124.953	0.8385	151.867	155.073	178.849	311.588	154.891	148.057	Homo sapiens	RAPGEF2
11717350_at	39.5271	1.1616	434.69	412.523	453.592	242.67	538.074	397.4	Homo sapiens	NCAPH2
11719927_a_at	124.953	0.91	270.893	300.639	318.182	337.62	306.264	332.51	Homo sapiens	PSMD13
11718765_a_at	124.953	0.9578	2070.35	2020.52	2223.21	2037.38	2319.22	2239.85	Homo sapiens	NDUFA6
11728786_x_at	39.5271	1.0298	98.1825	114.962	93.5852	87.5721	96.8033	114.115	Homo sapiens	BRF1
11723059_a_at	124.953	0.9384	62.24	80.4633	59.0259	100.679	54.5067	65.1772	Homo sapiens	TAP2
11720237_s_at	39.5271	1.1699	199.647	214.922	200.533	207.039	180.017	144.192	Homo sapiens	MAPK9
11721300_a_at	124.953	0.9476	5639.26	6234.09	5815.43	6018.57	6117.1	6526.03	Homo sapiens	ROMO1
11753800_x_at	124.953	0.6273	26.4114	38.8243	30.6637	58.2248	40.6199	53.8588	Homo sapiens	FAM165B
11718991_a_at	39.5271	1.0272	1608.39	1566.66	1758.02	1155.55	1966.32	1798.69	Homo sapiens	NDUFB7
11731403_a_at	124.953	0.8414	453.126	468.541	522.982	670.275	471.22	590.219	Homo sapiens	ATP6V1G1
11719856_x_at	39.5271	1.0424	161.456	168.017	167.69	116.958	188.995	181.69	Homo sapiens	FAAH
11726006_at	39.5271	2.0188	159.586	234.518	175.569	50.4362	172.391	91.8494	Homo sapiens	SLC30A1
11737782_a_at	39.5271	1.2464	72.8561	85.3561	78.7343	65.943	73.8561	51.922	Homo sapiens	PROSC
11753782_a_at	39.5271	1.0851	60.0172	55.0936	71.1732	55.9695	54.474	60.4229	Homo sapiens	TANK
11743269_a_at	39.5271	1.3809	92.3848	97.8162	93.1894	77.8058	78.9948	52.0352	Homo sapiens	SRSF1
11716553_a_at	124.953	0.9777	526.849	531.388	514.645	383.635	584.201	687.84	Homo sapiens	RHBDD2
11716437_a_at	124.953	0.7444	86.3239	67.2549	77.0557	117.964	145.599	63.1386	Homo sapiens	RAD21
11750065_a_at	39.5271	1.004	93.1871	107.708	108.512	132.139	88.0228	92.5228	Homo sapiens	IFT52
11715590_at	124.953	0.8377	303.849	400.594	367.94	659.336	314.678	367.133	Homo sapiens	DYNC1H1
11729695_a_at	39.5271	1.008	382.742	441.646	379.604	354.142	391.297	452.176	Homo sapiens	MVD
11727268_at	124.953	0.8631	125.492	83.8242	104.184	135.114	116.211	108.559	Homo sapiens	ZBED3
11722357_a_at	124.953	0.8637	121.169	99.5358	136.271	156.466	129.412	125.957	Homo sapiens	ACADM
11757685_a_at	39.5271	1.5417	232.744	250.99	232.167	89.4481	251.975	164.21	Homo sapiens	FA2H
11754360_a_at	39.5271	1.4893	1163.72	988.983	1167.82	582.817	1104.67	631.93	Homo sapiens	RRM2
11744642_a_at	124.953	0.9321	125.965	144.778	130.232	129.42	136.497	166.023	Homo sapiens	TRMU
11718542_a_at	124.953	0.9774	61.1739	62.5952	62.9881	62.7914	62.7914	65.5148	Homo sapiens	PARP6
11727431_s_at	124.953	0.9539	50.2586	64.7108	58.0147	60.4449	54.1987	66.3493	Homo sapiens	PCDHB2
11741127_s_at	39.5271	1.0932	4082.07	4426.42	4514.97	5733.91	3758.71	2897.42	Homo sapiens	CANX
11730900_s_at	39.5271	1.2644	193.321	234.592	202.415	159.344	190.903	149.292	Homo sapiens	MBOAT2
11718931_a_at	39.5271	1.0387	190.964	223.883	197.46	211.097	194.153	183.801	Homo sapiens	SLC35D2
11728223_at	39.5271	1.0332	101.023	108.189	121.544	142.725	114.249	73.8576	Homo sapiens	UBE2J1
11721733_a_at	39.5271	1.0281	74.3978	44.5186	51.3658	52.1895	54.8561	54.6895	Homo sapiens	GCH1
11737210_a_at	39.5271	1.0864	2055.37	1602.45	1913.97	1296.64	2103.45	1802.62	Homo sapiens	HDGF
11724992_x_at	39.5271	1.1277	179.217	129.116	158.349	74.0576	187.211	184.304	Homo sapiens	GTPBP3
11743072_a_at	124.953	0.8716	122.689	157.034	163.055	269.528	127.306	138.274	Homo sapiens	FBXO34
11734537_a_at	39.5271	1.0707	47.9099	53.2545	53.405	80.7932	55.1003	24.9368	Homo sapiens	GAS2L3
11752481_a_at	124.953	0.932	95.2626	83.5441	78.6015	157.034	67.9504	72.4216	Homo sapiens	APP
11755505_a_at	124.953	0.8366	154.446	181.988	165.267	203.96	156.171	249.023	Homo sapiens	ZSWIM7
11735061_a_at	39.5271	1.1029	84.6877	112.553	78.8433	67.1407	92.8114	89.9065	Homo sapiens	LY6D
11747121_a_at	124.953	0.9887	63.4692	71.6338	62.3679	56.4937	64.857	80.0837	Homo sapiens	MFSD9
11733697_s_at	124.953	0.872	72.4568	65.9811	71.5845	60.4773	92.6895	92.0826	Homo sapiens	CTAG1A
11763169_at	124.953	0.9816	121.012	154.092	118.617	126.025	120.881	153.523	Homo sapiens	FOSL2
11755169_s_at	124.953	0.9835	121.643	124.588	115.843	124.362	118.106	125.651	Homo sapiens	RP9
11755284_s_at	39.5271	1.1898	1153.03	836.681	974.646	736.66	901.952	840.083	Homo sapiens	TSPAN13
11722239_a_at	39.5271	1.2221	114.653	73.8561	89.3612	81.7681	76.1781	66.5504	Homo sapiens	HIPK1
11756892_a_at	39.5271	1.1563	95.2451	121.335	98.3858	109.189	102.007	66.0308	Homo sapiens	C2CD2
11722039_x_at	39.5271	1.706	355.943	210.432	394.56	63.3772	428.088	219.392	Homo sapiens	FES
11720098_a_at	124.953	0.8567	89.7066	111.376	95.973	163.169	87.9009	106.318	Homo sapiens	CEP70
11754288_a_at	124.953	0.9097	200.439	233.412	202.218	211.172	212.43	280.108	Homo sapiens	LMAN2L
11726907_at	124.953	0.9538	162.283	171.523	146.291	119.317	190.756	206.207	Homo sapiens	TRIM15
11724195_at	39.5271	1.135	55.657	62.3561	68.8561	50.2743	63.0904	51.5272	Homo sapiens	SERF2
11740354_a_at	39.5271	1.1461	461.77	443.512	452.452	357.326	437.786	393.451	Homo sapiens	EFTUD2
11717374_at	124.953	0.9365	64.2591	43.1895	69.4666	92.5883	63.8125	39.7346	Homo sapiens	DNAJC3
11749155_a_at	39.5271	1.0929	85.4257	130.368	113.161	122.716	108.903	72.2387	Homo sapiens	NET1
11715835_a_at	124.953	0.9521	718.165	558.192	672.134	613.885	738.676	688.416	Homo sapiens	PSMA3
11720581_s_at	39.5271	1.0188	182.578	142.282	166.389	201.386	144.052	140.888	Homo sapiens	TCF12
11726705_a_at	124.953	0.8696	40.4483	79.5097	58.4612	159.055	45.5702	39.449	Homo sapiens	USP8
11740001_x_at	39.5271	1.0414	1224.51	1150.76	1187.1	1261.46	1165.29	1007.7	Homo sapiens	CTBP2
11742732_s_at	39.5271	1.1716	996.043	741.712	905.546	821.915	761.759	664.368	Homo sapiens	MORF4L1
11725729_s_at	39.5271	1.0674	77.4315	73.8567	74.0625	66.4838	79.5464	65.8562	Homo sapiens	C1orf56
11716084_at	39.5271	1.1025	303.793	418.118	437.96	713.554	291.301	199.736	Homo sapiens	SF3B1
11752486_a_at	124.953	0.8754	163.519	183.307	184.843	162.735	219.515	231.161	Homo sapiens	G6PD
11717761_a_at	124.953	0.885	220.723	218.708	224.023	194.023	285.69	281.424	Homo sapiens	G6PC3
11736030_a_at	39.5271	1.2205	294.591	453.109	303.31	168.357	345.906	382.426	Homo sapiens	SLC16A3
11749013_x_at	124.953	0.9155	75.2143	74.0903	67.2205	69.3315	76.9471	91.5053	Homo sapiens	ZBED1
11750794_x_at	124.953	0.8741	61.497	61.5228	58.5022	46.526	69.6423	102.279	Homo sapiens	TINAGL1
11717881_a_at	39.5271	1.0432	300.88	309.828	278.851	230.856	301.212	329.254	Homo sapiens	ATXN7L3
11729746_at	124.953	0.9568	55.9454	96.3831	60.1605	92.7064	58.8296	67.8956	Homo sapiens	DNAJC17
11757538_a_at	124.953	0.9522	467.022	431.651	502.098	488.469	490.468	489.284	Homo sapiens	GOT1
11763731_a_at	39.5271	1.0805	217.851	220.856	266.536	303.069	194.302	172.657	Homo sapiens	VPS36
11746118_a_at	124.953	0.976	81.9209	92.5131	102.458	133.189	101.597	61.7255	Homo sapiens	SYNCRIP
11746706_a_at	39.5271	1.0532	433.213	454.652	484.792	313.818	515.84	504.93	Homo sapiens	FAM158A
11728631_a_at	124.953	0.8503	45.1762	51.8561	48.3561	66.0184	45.9004	60.8066	Homo sapiens	LYSMD1
11749586_x_at	39.5271	1.0506	111.064	103.289	117.484	96.2938	116.023	104.023	Homo sapiens	FAM82A1
11758394_s_at	124.953	0.749	214.863	251.067	216.715	442.565	253.821	247.69	Homo sapiens	PARM1
11754340_a_at	124.953	0.8951	2045.57	2172.69	2196.55	2485.69	2242.59	2442.26	Homo sapiens	ELAC2
11750945_x_at	124.953	0.9571	92.6719	120.085	87.5241	113.823	82.9601	117.632	Homo sapiens	CYP4F3
11742892_s_at	124.953	0.9211	1103.71	1028.19	1106.69	1121.29	1119.5	1280.2	Homo sapiens	PSMA4
11720786_a_at	39.5271	1.025	68.1472	73.8561	78.7864	91.1131	69.8543	57.8523	Homo sapiens	DYNC1LI1
11716081_a_at	124.953	0.9761	139.82	143.996	149.088	122.771	156.623	167.834	Homo sapiens	WDR77
11747441_a_at	124.953	0.8705	105.95	158.83	127.745	168.433	137.603	140.6	Homo sapiens	GLRX
11748512_x_at	124.953	0.842	127.861	165.481	125.856	138.983	166.273	193.023	Homo sapiens	RNF220
11730714_s_at	39.5271	1.1372	2038.12	1650.56	2088.09	1812.83	1858.32	1417.67	Homo sapiens	XRCC6
11728294_at	124.953	0.9821	429.912	437.429	465.33	384.661	538.776	445.759	Homo sapiens	ICT1
11729256_a_at	124.953	0.9599	215.19	217.156	200.545	256.866	201.681	204.534	Homo sapiens	KIAA1310
11740119_x_at	39.5271	1.1445	94.4897	99.3577	116.315	166.253	78.5228	55.7999	Homo sapiens	SMC2
11750215_a_at	124.953	0.9169	240.127	230.295	208.749	211.945	243.517	290.136	Homo sapiens	SLC39A1
11720821_x_at	124.953	0.8791	342.154	414.734	365.615	506.587	360.976	417.559	Homo sapiens	FUNDC2
11723798_a_at	39.5271	1.0753	94.6895	104.889	105.356	99.6677	100.803	83.7556	Homo sapiens	CSTF3
11754312_s_at	124.953	0.9633	576.165	658.523	558.016	615.232	563.852	682.856	Homo sapiens	PI4KB
11757695_s_at	124.953	0.9603	70.0445	118.689	109.145	223.89	73.8562	61.9702	Homo sapiens	ZNF512
11763312_at	124.953	0.7889	81.0003	117.6	73.074	108.183	87.2725	150.189	Homo sapiens	MXD4
11723538_x_at	124.953	0.7657	117.68	150.451	124.97	254.496	151.799	127.576	Homo sapiens	C16orf88
11718150_at	39.5271	1.0049	350.149	444.202	400.721	297.202	426.158	484.92	Homo sapiens	C2orf7
11722494_s_at	124.953	0.9553	290.859	339.814	303.772	263.2	341.165	383.5	Homo sapiens	HIP1R
11744035_x_at	124.953	0.9944	64.3137	65.7823	63.4019	51.8475	65.7399	80.0424	Homo sapiens	ZNF358
11720640_x_at	39.5271	1.0646	148.23	166.523	156.663	188.309	123.998	137.274	Homo sapiens	MRPS27
11737527_s_at	39.5271	1.0028	391.116	329.766	390.968	516.42	345.476	280.313	Homo sapiens	DYRK1A
11722953_a_at	39.5271	1.092	161.508	207.19	171.785	106.368	188.885	219.729	Homo sapiens	BIK
11722753_s_at	39.5271	1.1981	80.0068	91.1894	83.3561	41.8455	86.2648	97.9513	Homo sapiens	ISY1
11749574_a_at	39.5271	1.0288	247.265	257.161	282.971	343.042	249.087	193.408	Homo sapiens	RPA2
11724684_a_at	124.953	0.9512	63.1908	61.9173	63.6895	54.0228	78.1364	68.5969	Homo sapiens	ARL6IP4
11715381_a_at	39.5271	1.2942	387.052	329.103	378.023	224.023	371.535	266.854	Homo sapiens	LAPTM4B
11730751_s_at	124.953	0.9609	98.6249	106.352	128.934	176.115	105.073	82.3643	Homo sapiens	CRNKL1
11717681_at	39.5271	1.1101	361.378	325.213	323.834	449.687	272.408	227.137	Homo sapiens	GNA13
11718865_at	124.953	0.9166	137.885	125.752	137.885	151.23	137.592	149.21	Homo sapiens	COX10
11742717_a_at	124.953	0.9681	450.246	467.288	434.523	487.415	443.233	466.39	Homo sapiens	TBRG1
11719160_at	39.5271	1.3932	134.157	115.597	151.283	94.541	132.523	69.2446	Homo sapiens	RAPH1
11733981_a_at	39.5271	1.1595	60.8562	53.0512	53.9902	60.2891	44.7322	41.4621	Homo sapiens	PDK1
11754995_a_at	39.5271	1.2784	74.9399	61.2606	77.0814	40.2244	82.6805	50.9249	Homo sapiens	PCBP2
11739875_a_at	39.5271	1.0584	477.191	478.136	476.902	335.87	528.023	517.512	Homo sapiens	BSG
11753492_a_at	124.953	0.9433	312.856	264.543	334.648	315.901	342.893	304.638	Homo sapiens	NUP37
11755243_a_at	124.953	0.6577	45.4575	48.0228	36.8561	85.7023	72.8468	45.305	Homo sapiens	SMG7
11756176_a_at	39.5271	1.0686	1885.77	1880.59	1780.69	1785.6	1770.59	1636.72	Homo sapiens	EIF4A3
11751886_s_at	39.5271	1.028	206.28	183.389	216.01	323.063	181.175	128.494	Homo sapiens	ERBB2IP
11730781_a_at	39.5271	1.1208	109.707	120.618	112.829	143.819	110.639	66.6526	Homo sapiens	SCRN1
11728027_x_at	124.953	0.9069	132.733	121.589	139.258	135.326	160.43	138.805	Homo sapiens	CCDC58
11732250_x_at	124.953	0.9377	48.8156	57.4289	51.7955	53.3552	57.6633	57.2448	Homo sapiens	RCOR3
11746670_a_at	124.953	0.8541	318.557	401.768	326.489	340.548	351.815	559.868	Homo sapiens	TMEM120A
11737901_a_at	39.5271	1.0453	1269.86	881.677	1173.36	887.421	1187.69	1091.21	Homo sapiens	METTL5
11729924_at	39.5271	1.3434	110.676	96.6716	81.3666	73.9763	81.5555	59.5228	Homo sapiens	TET3
11745493_a_at	39.5271	1.2411	260.076	252.363	261.812	152.065	257.462	229.589	Homo sapiens	TELO2
11757932_x_at	124.953	0.5321	57.5228	68.3082	53.5228	295.856	71.692	65.8221	Homo sapiens	LOC100506032
11723362_s_at	39.5271	1.08	52.2732	48.7968	57.9727	58.802	47.7145	41.8442	Homo sapiens	SOCS6
11716926_a_at	39.5271	1.0369	276.969	335.814	242.461	235.023	266.22	323.282	Homo sapiens	EXOC3
11726246_x_at	39.5271	1.0928	9693.23	8178.91	9546.02	7049.8	9880.83	8325.53	Homo sapiens	HIST1H4C
11746633_a_at	39.5271	1.0871	167.163	161.856	176.677	137.189	191.697	141.479	Homo sapiens	POLA2
11722400_a_at	124.953	0.8462	246.035	276.147	231.819	233.698	309.726	359.088	Homo sapiens	DAPK3
11718383_a_at	124.953	0.9639	249.56	319.594	281.759	463.367	241.563	224.213	Homo sapiens	AIFM1
11719169_s_at	39.5271	1.0077	1208.4	1138.76	1156.12	856.083	1330.28	1365.36	Homo sapiens	BRI3
11756265_a_at	39.5271	1.07	200.239	185.523	186.705	145.69	217.8	178.409	Homo sapiens	MTA2
11717845_a_at	124.953	0.894	422.606	405.706	459.419	533.75	471.19	438.3	Homo sapiens	CDK7
11726662_a_at	39.5271	1.0558	333.703	337.768	391.552	332.435	371.267	303.86	Homo sapiens	APOO
11752036_s_at	39.5271	1.1324	1076.89	801.556	956.398	822.915	873.952	790.522	Homo sapiens	TMEM123
11719474_a_at	124.953	0.931	1000.47	1035.78	985.028	926.229	1022.02	1336.05	Homo sapiens	IMP4
11750355_a_at	124.953	0.6936	43.401	48.0228	49.667	124.159	48.1761	51.8737	Homo sapiens	CCPG1
11719573_a_at	39.5271	1.0134	194.866	111.356	182.189	188.189	150.391	134.217	Homo sapiens	TRUB1
11748344_x_at	124.953	0.9947	84.5946	101.619	98.9438	110.541	92.895	84.1562	Homo sapiens	RABL5
11743136_x_at	124.953	0.8425	206.327	245.392	199.02	192.693	258.319	338.552	Homo sapiens	CEBPD
11745869_a_at	124.953	0.9624	774.856	858.301	819.332	776.356	936.502	840.856	Homo sapiens	BRP44
11729734_a_at	124.953	0.9494	955.343	928.299	821.43	937.193	802.845	1131.3	Homo sapiens	VIL1
11721801_at	39.5271	1.1436	85.6104	72.8561	76.827	76.3722	70.8559	59.2137	Homo sapiens	ARL8B
11749128_x_at	124.953	0.9929	148.405	106.75	169.099	148.723	153.395	119.971	Homo sapiens	MAP7
11726219_x_at	39.5271	1.0999	95.7013	99.1531	95.1491	60.4935	120.34	93.2161	Homo sapiens	EPB49
11737844_a_at	39.5271	1.1285	172.238	213.222	178.411	124.215	180.717	203.114	Homo sapiens	FAM102A
11753887_x_at	124.953	0.9802	2018.09	1720.97	2026.31	1625.36	2228.86	2062.93	Homo sapiens	TOMM5
11735624_a_at	124.953	0.9285	105.137	108.565	100.572	128.689	94.6595	117.729	Homo sapiens	MADD
11717535_a_at	124.953	0.9328	313.758	329.782	309.733	280.075	365.217	385.984	Homo sapiens	C19orf6
11732632_at	39.5271	1.0837	180.356	161.297	161.633	125.836	189.574	154.856	Homo sapiens	HOXA7
11717079_a_at	124.953	0.9465	411.486	462.658	437.068	467.142	430.978	487.371	Homo sapiens	VPS52
11720487_a_at	124.953	0.9465	990.709	1032.37	970.274	924.156	1116.37	1134.53	Homo sapiens	HEBP2
11751224_x_at	124.953	0.9958	56.3738	59.5576	51.1469	50.6268	60.2356	57.0228	Homo sapiens	MAPK1
11749196_a_at	124.953	0.9075	333.391	374.62	322.865	294.794	389.669	469.682	Homo sapiens	WDR46
11757684_a_at	39.5271	1.112	1060.19	1161.37	1035.26	823.542	1079.85	1042.44	Homo sapiens	TPD52L2
11754868_a_at	124.953	0.9324	686.496	764.793	664.294	639.878	748.21	898.567	Homo sapiens	ERGIC3
11716684_a_at	124.953	0.9977	213.082	172.217	177.491	187.348	174.43	200.708	Homo sapiens	MYO1D
11756163_a_at	39.5271	1.0159	3001.15	2939.32	3203.31	2481.16	3411.69	3183.8	Homo sapiens	MRPS34
11740013_at	39.5271	1.263	160.625	146.214	173.082	132.045	176.689	86.4867	Homo sapiens	NEIL3
11749261_a_at	39.5271	1.0455	58.8557	64.2034	62.6895	92.262	48.8118	46.0228	Homo sapiens	TBCE
11734603_s_at	39.5271	1.0918	103.044	121.925	109.462	74.0936	120.844	118.012	Homo sapiens	C9orf169
11733259_s_at	124.953	0.8586	74.9158	87.9515	80.016	175.036	67.4434	70.5505	Homo sapiens	TAOK3
11755571_a_at	39.5271	1.103	84.1923	101.432	86.9406	54.8651	96.6174	104.366	Homo sapiens	MAP7D1
11728348_a_at	39.5271	1.2308	376.067	344.415	387.931	207.06	398.235	326.843	Homo sapiens	RPL39L
11744148_at	39.5271	1.0777	753.756	479.128	697.541	371.001	763.161	710.85	Homo sapiens	MRPL12
11716186_s_at	39.5271	1.0815	1473.35	1483.3	1623.44	1952.11	1464.16	981.213	Homo sapiens	ALCAM
11716819_a_at	39.5271	1.148	197.778	339.238	287.679	414.485	218.108	141.135	Homo sapiens	CUL1
11716644_a_at	39.5271	1.0855	255.092	242.242	263.139	302.378	236.794	177.545	Homo sapiens	ERLEC1
11757567_x_at	124.953	0.9076	807.988	716.702	795.437	875.084	758.01	928.871	Homo sapiens	NDUFB5
11733731_s_at	124.953	0.9346	243.121	228.523	239.241	193.099	275.19	306.372	Homo sapiens	BCKDHA
11724312_a_at	39.5271	1.1894	72.3191	50.9492	59.5116	55.5268	57.0758	41.1177	Homo sapiens	SH3BP2
11749636_a_at	124.953	0.8802	49.9164	53.6246	63.8406	105.147	45.6111	52.2527	Homo sapiens	DROSHA
11756984_a_at	39.5271	1.0208	1048.01	1065.23	1026.6	690.199	1287.97	1211.89	Homo sapiens	GNB2
11718380_s_at	124.953	0.975	77.6253	80.7658	80.9787	62.0408	90.6715	97.3619	Homo sapiens	DGKZ
11736166_s_at	39.5271	1.1378	544.014	458.918	554.223	374.416	541.678	463.165	Homo sapiens	EIF4E
11763576_a_at	124.953	0.8842	63.2597	57.3516	65.3547	62.5571	70.8728	77.3562	Homo sapiens	LSM14B
11743621_a_at	39.5271	1.5476	80.9472	69.8132	82.2932	27.6132	87.6001	51.8731	Homo sapiens	MSRA
11722715_at	39.5271	1.0512	184.425	147.82	170.641	132.102	160.537	188.814	Homo sapiens	STK35
11717145_a_at	124.953	0.8139	59.2745	78.8826	66.1882	117.554	67.1935	72.6641	Homo sapiens	LANCL1
11749538_a_at	39.5271	1.2332	55.2957	67.5577	64.139	40.9864	61.5554	50.6341	Homo sapiens	MICB
11717056_a_at	39.5271	1.2589	153.666	167.018	147.227	130.739	132.523	109.3	Homo sapiens	CORO1C
11757299_x_at	39.5271	1.0576	1780.88	1714.68	1790.43	1223.81	1915.52	1971.37	Homo sapiens	GUK1
11727645_a_at	124.953	0.9242	133.358	161.56	199.022	345.769	138.798	113.175	Homo sapiens	MECOM
11754499_a_at	124.953	0.8395	230.668	214.549	231.906	364.63	220.741	241.024	Homo sapiens	RBM7
11715881_a_at	124.953	0.9807	322.023	474.582	406.523	705.501	314.59	296.771	Homo sapiens	DAP3
11740260_a_at	124.953	0.9933	357.293	465.829	326.698	416.753	331.01	402.147	Homo sapiens	CDC42BPB
11720752_at	124.953	0.9618	147.105	166.261	148.044	148.69	154.701	176.898	Homo sapiens	OGDH
11722027_s_at	10.9613	1.3679	400.793	418.25	393.856	280.523	319.893	287.416	Homo sapiens	UBE2G1
11725366_s_at	39.5271	1.4105	332.031	372.853	372.776	140.856	405.111	288.184	Homo sapiens	IER5L
11742881_s_at	39.5271	1.0264	544.824	482.382	500.187	488.914	515.435	482.382	Homo sapiens	UBE2B
11761144_a_at	124.953	0.9209	53.0679	43.9407	50.8219	49.1698	56.5811	54.5473	Homo sapiens	BAT1
11727874_a_at	39.5271	1.1167	104.253	116.832	113.684	80.2629	113.7	108.965	Homo sapiens	ZFYVE21
11718935_x_at	124.953	0.8685	261.559	311.922	262.364	348.649	275.51	340.157	Homo sapiens	STK19
11757481_a_at	124.953	0.972	1016.52	1083.84	1078.52	1085.82	1047.02	1138	Homo sapiens	COPS6
11744451_a_at	124.953	0.9347	426.421	468.817	401.207	498.954	407.531	483.082	Homo sapiens	DHX38
11752199_a_at	124.953	0.8381	67.1895	42.8434	55.587	94.8768	49.5144	57.8517	Homo sapiens	APP
11726260_a_at	39.5271	1.0804	101.205	125.283	113.369	108.35	104.959	100.236	Homo sapiens	RNF141
11746818_s_at	39.5271	1.0727	2576.77	3270.34	2874.57	3054.52	2480.88	2589.48	Homo sapiens	PGK1
11736635_a_at	124.953	0.9787	121.79	116.798	102.115	124.523	111.234	111.872	Homo sapiens	AAK1
11754330_a_at	39.5271	1.2168	75.1644	63.9279	66.8494	60.5228	67.7395	43.4931	Homo sapiens	IRF2
11754477_x_at	124.953	0.9292	209.125	240.435	211.073	178.356	249.035	297.86	Homo sapiens	GNL1
11737028_at	39.5271	1.2202	58.972	55.8561	54.044	37.6334	55.1465	47.2208	Homo sapiens	OTX1
11723474_a_at	124.953	0.8738	53.8798	40.4126	49.6167	60.3865	45.2961	59.1932	Homo sapiens	LYPLAL1
11718057_at	124.953	0.8539	43.5603	42.1701	44.0462	49.06	51.5457	51.391	Homo sapiens	UTP11L
11718686_x_at	39.5271	1.3508	77.1456	56.6198	84.6447	28.9876	85.4247	60.5784	Homo sapiens	TXNRD2
11735108_a_at	124.953	0.9701	932.645	1116.51	979.857	833.325	1091.19	1228.93	Homo sapiens	DCTN3
11745496_a_at	39.5271	1.0285	4149.28	4058.09	3878.08	3461.02	3931.9	4410.02	Homo sapiens	SPINT2
11725971_a_at	39.5271	1.057	613.505	705.689	653.313	575.721	658.689	631.525	Homo sapiens	HNRNPF
11742681_s_at	124.953	0.956	3440.05	3441.84	3195.78	3802.29	3219.79	3537.35	Homo sapiens	ERP29
11743394_a_at	124.953	0.9241	336.398	456.699	407.914	473.667	377.858	443.662	Homo sapiens	AIG1
11745161_x_at	39.5271	1.0238	264.023	239.926	255.213	181.697	276.961	299.348	Homo sapiens	MED25
200052_PM_s_at	39.5271	1.0385	565.092	785.982	729.286	1144.53	597.049	423.246	Homo sapiens	ILF2
11729628_a_at	39.5271	1.1034	189.138	304.989	286.981	433.008	220.043	129.323	Homo sapiens	AP3M1
11753501_a_at	124.953	0.7823	49.6753	48.526	51.2738	61.8365	64.7287	64.4967	Homo sapiens	PTCRA
11719721_x_at	39.5271	1.1191	1775.08	1627.61	1821.98	1201.03	1871.95	1670.68	Homo sapiens	LSM7
11752412_a_at	124.953	0.9862	149.213	174.333	137.379	128.361	159.929	181.483	Homo sapiens	PPP2R5D
11743610_a_at	124.953	0.9667	193.356	261.491	217.955	236.856	238.476	215.977	Homo sapiens	LRRC42
11757565_s_at	124.953	0.8387	104.609	179.631	115.078	200.086	110.178	166.297	Homo sapiens	SPIN2A
11717953_a_at	124.953	0.8945	604.292	713.182	632.092	646.856	727.324	809.023	Homo sapiens	DCPS
11732322_at	39.5271	1.0207	315.356	286.461	324.928	261.145	338.014	312.74	Homo sapiens	FXN
11748230_a_at	39.5271	1.111	52.3495	40.4304	53.3817	31.8289	50.7458	51.0153	Homo sapiens	CORO1A
11737983_a_at	124.953	0.9454	225.103	299.296	247.405	212.397	288.711	321.651	Homo sapiens	CYHR1
11759398_at	124.953	0.9162	52.0521	45.3804	43.9271	42.6312	52.7109	60.0404	Homo sapiens	FCGRT
11716007_a_at	124.953	0.8856	128.115	182.297	157.815	408.588	124.148	104.61	Homo sapiens	RBM5
11760656_at	39.5271	1.1675	97.3057	78.6517	76.8512	57.841	79.0962	80.7892	Homo sapiens	NCKIPSD
11717088_s_at	124.953	0.9457	583.386	702.024	680.183	1006.64	541.402	604.376	Homo sapiens	RBM39
11715778_a_at	39.5271	1.0188	59.4735	62.4017	57.3289	62.0348	55.6909	58.2346	Homo sapiens	LUZP6
11721634_x_at	39.5271	1.2294	86.1281	79.7187	105.239	80.5015	84.4498	57.1961	Homo sapiens	TMEM97
11721245_s_at	124.953	0.8609	91.3562	65.4169	87.5728	73.3858	87.4224	127.853	Homo sapiens	BGN
11733105_at	124.953	0.9357	99.0234	118.578	111.491	184.842	100.857	85.7266	Homo sapiens	COMMD2
11757342_x_at	39.5271	1.0412	1227.36	1134.71	1142.91	1026.11	1119.67	1227.39	Homo sapiens	DCTD
11724758_s_at	39.5271	1.0473	449.906	444.636	489.782	570.278	428.365	349.165	Homo sapiens	GPBP1L1
11748432_s_at	124.953	0.9702	79.0507	89.7721	85.6786	65.9982	95.4661	105.677	Homo sapiens	ARMC6
11731088_at	39.5271	1.2109	94.7104	98.2132	93.3818	66.3264	98.6323	74.7756	Homo sapiens	TM9SF1
11723657_a_at	124.953	0.9562	98.7329	117.953	93.1894	78.4912	117.62	134.451	Homo sapiens	ZNF668
11720466_a_at	39.5271	1.3639	320.451	289.637	337.023	187.19	347.815	189.356	Homo sapiens	ARL6IP1
11716830_a_at	124.953	0.9379	67.6233	63.6288	69.6027	55.1249	80.4393	81.8521	Homo sapiens	ATG9A
11715913_s_at	39.5271	1.1141	147.587	194.885	146.975	100.069	168.65	181.141	Homo sapiens	EFNB1
11720873_a_at	39.5271	1.0545	105.195	96.4909	95.4913	72.0189	107.708	106.577	Homo sapiens	MINK1
11732356_at	39.5271	1.1809	86.8733	72.7965	91.4091	51.2582	81.8974	83.6158	Homo sapiens	ZNRF1
11744675_a_at	124.953	0.9623	152.091	141.923	149.023	226.415	137.279	116.155	Homo sapiens	C3orf63
11752497_a_at	124.953	0.9532	140.321	138.06	125.055	132.081	144.486	146.562	Homo sapiens	MEF2D
11720467_s_at	39.5271	1.0502	506.784	511.923	516.157	412.737	552.523	506.893	Homo sapiens	DPAGT1
11754692_a_at	124.953	0.9115	256.97	326.467	284.971	418.063	259.032	291.469	Homo sapiens	AFG3L2
11723459_at	124.953	0.9943	108.558	101.415	110.654	72.1141	135.787	126.545	Homo sapiens	NLE1
11718159_at	124.953	0.9394	302.697	313.873	297.244	356.064	298.016	321.071	Homo sapiens	NMI
11743759_a_at	39.5271	1.152	77.3904	88.1895	93.5022	84.9119	86.6855	56.7079	Homo sapiens	CDC42SE2
11720149_a_at	124.953	0.9021	108.483	178.832	90.0455	124.324	116.023	164.951	Homo sapiens	C1orf116
11744704_s_at	39.5271	1.0836	239.254	269.598	228.053	277.674	201.172	206.978	Homo sapiens	GOLGA3
11758411_s_at	39.5271	1.0316	115.269	116.609	107.054	83.9836	123.023	126.856	Homo sapiens	CD99L2
11759213_at	39.5271	1.2106	96.5141	115.966	104.335	84.3561	88.7557	87.9062	Homo sapiens	BMP8B
11722614_a_at	39.5271	1.0316	122.756	108.099	127.744	125.165	102.776	120.033	Homo sapiens	CYP2J2
11717739_at	124.953	0.9117	315.066	387.74	368.442	652.273	292.285	311.587	Homo sapiens	PCYOX1
11731248_a_at	124.953	0.9624	56.8561	60.8962	74.9984	77.2109	68.0228	55.4575	Homo sapiens	TMEM116
11754476_x_at	39.5271	1.0253	63.882	72.8504	65.4645	47.1082	74.4804	80.5676	Homo sapiens	DNM1
11744120_a_at	124.953	0.9715	8575.88	8509.61	8570.48	8677.43	8909.77	8823.09	Homo sapiens	RPL8
11734015_a_at	39.5271	1.3274	58.3187	59.9878	73.8561	62.4923	53.5589	33.0096	Homo sapiens	SMAD2
11753591_x_at	124.953	0.9136	402.942	409.156	413.172	400.523	456.179	488.952	Homo sapiens	PRR13
11715810_a_at	124.953	0.9949	131.847	175.556	151.462	248.595	131.356	109.023	Homo sapiens	TRIP12
11755766_x_at	39.5271	1.0041	72.3676	81.6894	76.7663	107.841	70.2539	59.1688	Homo sapiens	SNX30
11759619_at	39.5271	1.0692	59.5228	70.2205	67.1331	55.7208	68.7321	59.9455	Homo sapiens	TRAPPC10
11733964_x_at	124.953	0.829	31.8562	49.0105	34.5228	51.8194	34.1895	53.3997	Homo sapiens	CYP4F11
11737852_s_at	39.5271	1.3097	540.356	658.374	508.104	264.311	582.808	522.356	Homo sapiens	KIAA1949
11757591_s_at	39.5271	1.0146	169.903	132.474	144.768	213.419	132.523	110.317	Homo sapiens	PAN3
11757939_s_at	124.953	0.8952	65.2259	93.1796	88.5049	169.936	80.6819	54.6895	Homo sapiens	11-Sep
11758594_s_at	39.5271	1.0191	193.019	182.17	193.185	234.852	164.3	166.327	Homo sapiens	CSTF2T
11716772_at	39.5271	1.14	107.745	131.43	112.744	69.3562	126.143	123.183	Homo sapiens	C11orf68
11731482_s_at	124.953	0.9499	512.25	694.917	645.368	1291.9	551.666	376.136	Homo sapiens	CSDE1
11737764_a_at	39.5271	1.073	162.667	169.523	162.667	119.354	170.608	178.303	Homo sapiens	TSKU
11760879_x_at	124.953	0.8976	56.8623	51.0561	54.9228	83.5624	62.2825	42.363	Homo sapiens	RPL7L1
11719459_at	124.953	0.9256	92.3283	110.747	108.923	147.291	102.2	93.2977	Homo sapiens	EXOC5
11716055_s_at	124.953	0.716	189.698	325.827	207.229	304.094	211.452	542.63	Homo sapiens	STMN3
11723887_a_at	124.953	0.9286	127.751	143.143	129.646	132.241	134.149	166.898	Homo sapiens	TRMU
11744734_a_at	39.5271	1.0814	56.8366	49.8122	57.3396	38.839	59.3113	55.7248	Homo sapiens	SIN3B
11717857_a_at	124.953	0.8983	75.4008	110.428	117.193	223.74	88.7489	67.7849	Homo sapiens	DHX29
11718715_a_at	39.5271	1.1394	63.1202	62.1673	61.6206	39.5085	79.5283	52.0228	Homo sapiens	B4GALT2
11717025_s_at	39.5271	1.0747	107.531	106.626	113.598	104.249	102.89	97.8316	Homo sapiens	CXCL5
11727783_s_at	39.5271	1.0922	724.856	719.856	730.702	766.933	601.744	634.073	Homo sapiens	TPM4
11735794_x_at	39.5271	1.1578	62.4356	69.2126	60.5106	40.5372	57.563	72.2012	Homo sapiens	CDHR5
11755982_a_at	124.953	0.9959	60.5106	66.9019	85.0363	96.8309	69.1026	52.0889	Homo sapiens	TNPO3
11720273_at	124.953	0.915	255.137	279.887	257.868	297.856	243.873	330.957	Homo sapiens	SFT2D3
11716607_a_at	124.953	0.9914	4559.62	4916.94	4683.33	4227.24	4838.63	5268.58	Homo sapiens	TCEB2
11726418_x_at	39.5271	1.0245	748.356	660.523	718.712	784.692	675.356	623.486	Homo sapiens	ABI1
11722833_a_at	124.953	0.9462	154.354	170.556	159.186	156.393	171.686	184.268	Homo sapiens	CCNY
11754910_x_at	39.5271	1.0049	229.69	373.552	240.303	236.909	264.84	323.848	Homo sapiens	MICALL2
11745369_x_at	124.953	0.9332	84.7763	115.374	90.0425	88.0228	106.889	115.189	Homo sapiens	ZFYVE27
11726359_a_at	124.953	0.8247	127.61	179.966	178.535	339.226	170.869	126.115	Homo sapiens	MLL5
11736159_a_at	39.5271	1.0045	182.189	188.883	151.284	197.616	143.856	180.698	Homo sapiens	MPPE1
11749415_a_at	124.953	0.6986	27.5405	50.1898	33.7602	70.1419	29.5502	66.045	Homo sapiens	ALS2CL
11717033_a_at	124.953	0.8463	240.415	322.002	260.022	374.189	266.138	333.475	Homo sapiens	KIAA0141
11751618_x_at	124.953	0.847	1541.64	1789	1496.12	1584.67	1679.4	2551.35	Homo sapiens	HLA-E
11756965_a_at	39.5271	1.0195	181.523	214.21	194.747	156.602	200.758	227.288	Homo sapiens	RRP1
11760574_x_at	39.5271	1.3012	95.8777	186.79	101.189	62.3089	123.655	106.772	Homo sapiens	FOSL1
11757485_x_at	124.953	0.9531	2026.18	2256.09	1922.71	1830.38	2060.02	2692.37	Homo sapiens	FAM129B
11717047_s_at	39.5271	1.1454	222.856	234.856	242.19	222.35	215.327	176.171	Homo sapiens	CLDND1
11731412_x_at	39.5271	1.0832	81.5317	76.5175	70.0228	61.7346	68.7226	81.0228	Homo sapiens	SLC8A2
11724825_a_at	39.5271	1.1041	146.135	162.856	134.917	118.259	131.095	153.89	Homo sapiens	DOLK
11760207_x_at	124.953	0.9821	71.6856	69.5413	74.6828	54.5073	90.8345	79.3836	Homo sapiens	RPL37A
11726367_a_at	124.953	0.9021	43.6455	55.8561	52.3276	68.038	50.8806	50.1997	Homo sapiens	ERICH1
11758700_s_at	39.5271	1.2123	51.755	54.9768	71.2619	114.44	39.7256	25.0313	Homo sapiens	SMC3
11719752_x_at	124.953	0.9446	206.85	198.689	193.145	185.858	222.55	227.722	Homo sapiens	VAC14
11752388_a_at	124.953	0.952	101.389	120.599	106.757	95.1936	120.115	132.303	Homo sapiens	ARAF
11743395_s_at	39.5271	1.0778	678.372	532.356	655.778	590.276	608.379	526.66	Homo sapiens	BMI1
11749921_a_at	39.5271	1.2974	83.0006	87.9147	73.6951	45.8562	90.2239	59.5113	Homo sapiens	SDC4
11717043_at	124.953	0.9485	179.667	232.397	200.335	187.425	223.802	233.709	Homo sapiens	C20orf11
11757482_x_at	39.5271	1.3503	2651.86	2310.39	2638.99	1180.73	2813.89	1976.72	Homo sapiens	POLD2
11756342_s_at	39.5271	1.2479	82.7224	80.5735	74.7537	77.5199	67.8043	48.7832	Homo sapiens	GDA
11727374_s_at	39.5271	1.0781	382.981	413.523	499.568	740.781	386.545	220.48	Homo sapiens	HMGCR
11747647_x_at	124.953	0.9492	185.063	161.737	184.774	193.172	191.877	174.459	Homo sapiens	MSTO1
200026_PM_at	124.953	0.9541	5929.27	5590.52	6044.8	5874.96	6392.41	6142.76	Homo sapiens	RPL34
11745060_x_at	124.953	0.9961	378.474	362.809	361.57	278.882	386.023	466.653	Homo sapiens	RIN1
11721070_a_at	39.5271	1.4098	311.685	266.25	361.465	114.909	393.166	236.936	Homo sapiens	DEF8
11746747_a_at	124.953	0.89	162.228	170.056	154.94	193.257	176.812	177.426	Homo sapiens	COQ2
11731064_a_at	39.5271	1.0998	244.388	219.52	225.856	137.03	264.023	251.787	Homo sapiens	SMOX
11728261_a_at	124.953	0.8161	68.703	82.0947	81.4681	137.516	66.0621	93.0689	Homo sapiens	ZNF300
11717646_a_at	39.5271	1.2014	186.498	159.023	187.962	162.812	173.414	113.857	Homo sapiens	C10orf119
11748857_a_at	124.953	0.9999	52.2148	44.0228	56.1232	57.5228	52.1514	43.0142	Homo sapiens	AK3
11744136_at	39.5271	1.1007	59.8183	75.8411	61.3052	46.2557	69.4236	64.9552	Homo sapiens	CADM4
11722636_a_at	124.953	0.855	66.483	117.055	83.6741	125.694	87.085	95.1895	Homo sapiens	ELL3
11717414_a_at	124.953	0.9329	514.815	507.965	539.457	409.31	635.682	667.751	Homo sapiens	MLST8
11746800_s_at	124.953	0.9266	1291.81	1378.89	1383.52	1931.36	1405.23	1141.19	Homo sapiens	PTPLAD1
11730940_a_at	124.953	0.8751	146.628	154.067	159.804	249.334	160.356	134.717	Homo sapiens	ZBTB8A
11749202_a_at	124.953	0.8935	85.2245	96.6242	73.6308	80.1242	86.5746	122.542	Homo sapiens	ME3
11754819_x_at	124.953	0.8189	314.636	452.614	300.206	423.33	321.086	572.763	Homo sapiens	GBA
11752204_a_at	124.953	0.8698	583.109	597.89	501.908	630.685	636.869	661.97	Homo sapiens	AP3D1
11743036_s_at	124.953	0.9109	1046.19	1116.25	1092.3	1416.34	978.042	1218.41	Homo sapiens	SAT1
11756913_s_at	39.5271	1.1342	66.6281	105.13	70.3966	73.9249	66.8082	68.4298	Homo sapiens	NOD1
11723794_a_at	124.953	0.9979	51.0768	49.3625	47.3467	39.7395	51.9121	58.2335	Homo sapiens	SLC29A2
11719990_a_at	124.953	0.9613	55.4842	61.4531	54.862	49.437	61.5693	69.1889	Homo sapiens	TNKS1BP1
11743339_s_at	124.953	0.9096	78.3065	97.006	82.6703	123.523	71.9644	93.8562	Homo sapiens	MFSD11
11735341_s_at	124.953	0.9679	72.0228	61.7542	58.4316	104.334	52.6895	52.1439	Homo sapiens	TANC1
11724204_s_at	39.5271	1.3179	50.0843	46.6495	63.3978	44.4221	47.89	30.4149	Homo sapiens	SNRPD1
11717948_at	124.953	0.8626	78.5088	86.6302	86.7178	110.317	82.0228	101.562	Homo sapiens	C2orf64
11722579_a_at	124.953	0.9945	99.2533	125.988	120.944	174.614	102.353	86.0229	Homo sapiens	CHMP4A
11745605_a_at	124.953	0.9895	116.356	146.936	105.443	80.5878	138.003	167.312	Homo sapiens	GNB1L
11719387_a_at	124.953	0.8192	97.7374	103.661	105.55	221.075	92.4467	95.1933	Homo sapiens	GOLGA5
11725408_a_at	124.953	0.9277	142.46	146.763	155.858	119.907	165.286	205.925	Homo sapiens	DEAF1
11726971_a_at	124.953	0.9265	179.073	199.336	184.722	157.547	224.749	234.139	Homo sapiens	TRIM41
11749707_a_at	124.953	0.8971	47.2812	50.518	42.8605	40.6202	52.5373	66.4438	Homo sapiens	HECTD3
11748037_s_at	124.953	0.9345	1886.14	1608.53	1774.76	1778.37	1887.9	1965.18	Homo sapiens	CS
11750516_a_at	39.5271	1.4506	477.856	388.818	497.512	231.721	524.064	249.383	Homo sapiens	ATPAF1
11738516_s_at	124.953	0.8957	51.1188	99.3204	71.8152	214.356	49.3562	47.9533	Homo sapiens	ZCCHC6
11753626_a_at	124.953	0.9827	68.8332	107.605	76.0228	55.5824	88.0228	121.269	Homo sapiens	CDA
11745543_x_at	124.953	0.8086	664.875	526.651	535.82	598.318	652.231	909.442	Homo sapiens	JUB
11717776_at	39.5271	1.1431	437.386	419.989	390.365	276.926	405.876	427.16	Homo sapiens	KIF1C
11755846_s_at	39.5271	1.0176	3263.63	3704.72	3379.32	3806.89	3150.5	3233.16	Homo sapiens	EIF3C
11736577_a_at	124.953	0.9942	84.97	81.9181	84.7876	88.0228	83.417	81.7793	Homo sapiens	IRAK1BP1
11716986_a_at	124.953	0.8585	399.856	472.231	473.608	593.648	477.178	499.023	Homo sapiens	GTF2B
11720279_a_at	39.5271	1.0386	129.858	118.519	141.036	105.305	135.162	136.123	Homo sapiens	FAM174B
11758011_x_at	39.5271	1.0558	7669.89	7443.76	7619.02	8073.62	6816.36	6715.27	Homo sapiens	EEF1A1
11715532_a_at	39.5271	1.1752	465.83	499.44	455.05	351.433	451.855	410.801	Homo sapiens	IFNGR2
11755747_a_at	124.953	0.8698	144.881	203.651	130.368	153.759	169.063	224.902	Homo sapiens	PLAC8
11757975_s_at	124.953	0.9567	721.856	458.786	645.605	833.802	608.73	481.023	Homo sapiens	GFPT1
11750230_a_at	124.953	0.9575	298.023	317.116	291.703	249.125	310.243	406.366	Homo sapiens	ABHD14A
11721515_a_at	39.5271	1.1106	723.809	714.81	664.915	593.412	687.953	615.191	Homo sapiens	TM9SF1
11755514_s_at	39.5271	1.1393	149.616	141.962	169.17	170.605	133.478	106.698	Homo sapiens	CTCF
11726867_a_at	124.953	0.8407	88.1895	86.3561	98.6064	106.577	103.131	114.986	Homo sapiens	ERCC8
11727934_at	39.5271	1.0193	187.527	233.274	199.388	203.078	192.164	211.075	Homo sapiens	ACTR5
11722253_a_at	39.5271	1.3492	46.1541	52.2097	54.4454	44.2922	55.5834	21.6978	Homo sapiens	NEK2
11747635_x_at	124.953	0.9792	195.489	206.642	186.005	157.412	197.195	257.8	Homo sapiens	PYGB
11718412_at	124.953	0.9071	332.078	378.815	330.69	364.522	382.558	399.684	Homo sapiens	GPKOW
11727085_s_at	39.5271	1.5041	163.969	138.039	144.926	58.2392	140.436	117.87	Homo sapiens	GJB2
11719939_a_at	124.953	0.97	148.543	144.399	164.09	236.87	135.504	120.144	Homo sapiens	CAND1
11725715_x_at	124.953	0.971	2000.52	1752.81	1958.4	1725.56	2108.07	2062.36	Homo sapiens	RPS14
11725933_at	124.953	0.9393	170.523	126.861	187.179	251.102	173.393	112.205	Homo sapiens	HSPA5
11724384_a_at	39.5271	1.2685	151.523	134.696	141.169	155.775	108.762	83.3128	Homo sapiens	RAP2C
11718418_a_at	39.5271	1.0079	1884.34	1850.64	1904.45	1385.16	2008.94	2331.2	Homo sapiens	TST
11763806_x_at	39.5271	1.1606	84.665	137.772	93.7224	65.805	101.023	105.19	Homo sapiens	KCNN4
11717731_at	39.5271	1.1617	260.089	276.584	257.873	256.206	266.989	172.995	Homo sapiens	SQLE
11739406_x_at	124.953	0.9939	106.523	114.856	117.659	73.2961	131.493	152.13	Homo sapiens	FPGS
11717678_at	39.5271	1.0661	363.4	426.449	358.92	252.316	434.042	419.2	Homo sapiens	AVPI1
11746865_a_at	124.953	0.682	41.0228	36.0775	32.9567	75.4412	53.7114	37.9432	Homo sapiens	SFSWAP
11741369_a_at	124.953	0.7639	450.812	440.272	464.71	845.471	437.185	559.841	Homo sapiens	UGT1A1
11746805_a_at	39.5271	1.0113	62.1236	53.6895	67.8391	49.5228	69.0228	64.0103	Homo sapiens	ERCC8
11756926_x_at	124.953	0.921	58.1981	65.5906	64.0195	58.295	69.1709	77.5787	Homo sapiens	TMEM63B
11756870_a_at	39.5271	1.0501	73.2347	64.3561	57.0316	46.8561	67.0791	73.8561	Homo sapiens	MYO3A
11751359_a_at	124.953	0.8354	262.028	282.452	290.972	434.329	296.183	287.103	Homo sapiens	REXO2
11729127_x_at	124.953	0.9973	5929.96	6331.97	5916.9	6566.36	5515.05	6184.12	Homo sapiens	SLC25A3
11724247_a_at	39.5271	1.0529	50.8051	56.6008	54.1639	46.774	47.7789	59.706	Homo sapiens	TMEM127
11741400_a_at	39.5271	1.644	443.995	357.084	482.693	222.201	446.814	173.484	Homo sapiens	STMN1
11721669_a_at	39.5271	1.051	660.181	551.165	662.467	447.413	721.046	643.695	Homo sapiens	KLHDC4
11719967_at	124.953	0.9873	143.261	155.807	141.316	164.914	136.02	146.137	Homo sapiens	HTT
11725405_a_at	124.953	0.9612	163.225	229.523	182.882	280.969	160.479	171.126	Homo sapiens	GMPR2
11722072_at	39.5271	1.0276	732.548	592.555	666.819	490.316	756.343	719.189	Homo sapiens	MESDC1
11721441_x_at	124.953	0.7703	47.6439	68.177	58.5694	103.923	56.2304	71.2146	Homo sapiens	C1orf63
11735653_a_at	39.5271	1.2955	364.57	356.486	371.555	177.512	374.817	333.821	Homo sapiens	C1orf93
11726302_a_at	39.5271	1.4055	97.8564	145.308	138.647	110.025	114.874	56.1753	Homo sapiens	DTL
11717072_x_at	124.953	0.9288	57.6172	68.741	68.94	162.135	41.4929	50.653	Homo sapiens	KTN1
11731328_at	124.953	0.613	16.5851	66.7875	22.2089	71.1895	17.8943	83.8266	Homo sapiens	GALR2
11736096_a_at	124.953	0.9873	49.0927	52.9984	53.0766	51.8009	53.0847	52.1806	Homo sapiens	GGA1
11757808_s_at	39.5271	1.0929	295.339	294.272	255.046	233.033	273.26	266.637	Homo sapiens	RERE
11728300_at	39.5271	1.4293	61.726	42.2346	60.3066	29.1232	43.2408	42.7596	Homo sapiens	CCNE2
11757060_x_at	39.5271	1.0273	9183.12	8807.93	9177.33	8321.86	9299.31	8847.98	Homo sapiens	RPL10
11759093_s_at	39.5271	1.0446	109.856	102.252	111.356	130.458	105.101	80.0368	Homo sapiens	GNAQ
11726116_at	39.5271	1.1651	91.1958	121.23	115.689	99.1895	101.124	80.6338	Homo sapiens	MTAP
11715469_s_at	39.5271	1.0035	5327.03	3990.87	5026.19	4211.64	5210.58	4819.05	Homo sapiens	TXN
11744023_at	39.5271	1.0062	92.3709	94.3697	94.0319	69.5138	104.278	111.001	Homo sapiens	ADAT3
11721684_a_at	39.5271	1.0185	181.178	235.93	235.146	347.966	192.506	142.044	Homo sapiens	ZW10
11721782_at	39.5271	1.0091	67.9364	72.4077	63.9119	66.6373	60.3475	76.0912	Homo sapiens	SLC9A8
11732410_a_at	124.953	0.9763	99.0558	103.162	91.8914	81.2955	105.399	117.778	Homo sapiens	GPER
11747107_x_at	124.953	0.9834	56.6242	53.6792	45.2456	42.7004	52.4363	64.5853	Homo sapiens	RREB1
11756128_a_at	39.5271	1.2408	138.19	107.272	146.875	122.571	114.188	81.4394	Homo sapiens	NAA50
11743161_x_at	124.953	0.8331	123.074	141.066	150.424	155.458	169.895	170.985	Homo sapiens	C7orf68
11718693_at	39.5271	1.2541	83.1504	107.668	113.668	77.0228	105.475	63.513	Homo sapiens	TMEM60
11749637_a_at	124.953	0.8488	40.4741	51.8277	50.6136	91.9283	47.6294	39.656	Homo sapiens	SEC24B
11740213_a_at	39.5271	1.1319	287.908	305.761	301.629	333.506	266.32	206.149	Homo sapiens	TBL1X
11730323_at	124.953	0.7528	267.356	293.87	262.132	402.248	264.784	453.338	Homo sapiens	RPS29
11728476_a_at	124.953	0.9535	78.1862	48.7996	45.78	49.2925	57.4539	71.1509	Homo sapiens	CXCL3
11747027_s_at	39.5271	1.0776	111.613	87.2854	110.872	66.9746	128.294	100.471	Homo sapiens	SLC1A4
11758691_x_at	39.5271	1.1418	4429.35	3633.86	4145.62	3263.18	3794.83	3619.99	Homo sapiens	PGAM1
11719407_a_at	39.5271	1.1833	139.261	125.769	130.227	127.971	117.982	91.169	Homo sapiens	HIPK2
11721251_at	39.5271	1.1449	159.162	256.334	248.696	354.325	151.746	125.734	Homo sapiens	MFAP1
11753896_a_at	124.953	0.9541	441.58	560.564	515.856	750.972	465.356	420.636	Homo sapiens	PDHA1
11743133_a_at	124.953	0.9246	124.953	116.689	119.956	98.4823	142.951	157.189	Homo sapiens	FKBP8
11729646_at	124.953	0.6226	22.5883	34.53	25.4333	55.8561	25.5746	57.5344	Homo sapiens	TM4SF4
11717835_a_at	124.953	0.8328	332.934	338.508	296.514	561.244	330.538	311.891	Homo sapiens	GLG1
11715556_a_at	124.953	0.9579	872.624	1122.34	928.38	1035.27	887.894	1125.34	Homo sapiens	QSOX1
11753146_a_at	39.5271	1.0386	56.0094	50.0773	46.0356	42.9995	49.3516	54.3082	Homo sapiens	LOC100131726
11742669_s_at	124.953	0.8398	53.8777	67.7792	54.8393	83.948	56.1496	71.7403	Homo sapiens	HIST2H4A
11729519_x_at	124.953	0.9236	60.564	59.9626	56.3094	52.9233	66.922	73.2853	Homo sapiens	PPIL2
11716454_x_at	39.5271	1.044	329.62	309.733	291.973	209.132	338.191	370.436	Homo sapiens	MYO1C
11729741_x_at	39.5271	1.1183	63.8561	68.0586	60.5302	40.9476	63.28	72.5855	Homo sapiens	CD68
11756146_x_at	124.953	0.8834	1501.12	1589.9	1518.71	1487	1654.94	2136.78	Homo sapiens	S100A4
11750854_a_at	39.5271	1.0616	117.023	97.0827	107.786	76.6857	111.22	119.997	Homo sapiens	STK32C
11728877_s_at	39.5271	1.1521	48.5692	55.327	50.9142	46.105	44.4656	43.6361	Homo sapiens	ARID1B
11754054_x_at	124.953	0.9821	4667.78	5019.09	4672.11	5189.84	4540.88	4903.55	Homo sapiens	RPL3
11748887_a_at	39.5271	1.1324	308.673	225.197	234.219	198.661	228.333	247.177	Homo sapiens	RING1
11734746_x_at	39.5271	1.8539	86.1734	50.1778	79.4919	16.5878	76.8772	42.3036	Homo sapiens	CDKN2AIPNL
11752267_a_at	39.5271	1.1335	581.156	608.493	610.356	381.69	669.356	580.116	Homo sapiens	RPS6KA4
11747011_a_at	39.5271	1.0474	50.8339	57.9999	58.6717	45.8064	58.4532	56.2268	Homo sapiens	DCUN1D4
11718332_a_at	39.5271	1.122	668.207	715.815	745.808	724.383	663.773	525.267	Homo sapiens	TSPAN3
11727841_a_at	39.5271	1.1898	51.513	60.0102	45.6479	31.6149	56.9754	46.5133	Homo sapiens	PRKCD
11722175_a_at	39.5271	1.0082	89.1987	94.2601	80.6494	102.497	76.4887	84.4019	Homo sapiens	SF3B3
11757413_a_at	124.953	0.7804	2098.5	2605.47	2114.52	3417.27	2205.01	3228.56	Homo sapiens	NDUFS3
11723931_a_at	124.953	0.9901	1033.38	1585.47	1456.77	2384.88	1108.36	930.335	Homo sapiens	CCT5
11725026_a_at	124.953	0.8062	73.0058	93.7961	85.9556	90.7049	103.223	119.969	Homo sapiens	SUMF2
11742100_x_at	124.953	0.8381	70.3674	93.5567	91.669	190.356	76.5197	70.3877	Homo sapiens	ZNF195
11749828_a_at	124.953	0.8623	80.2156	96.203	89.7727	81.2838	103.079	128.973	Homo sapiens	DPH2
11736931_s_at	39.5271	1.1903	81.9228	77.506	85.7575	76.2506	83.4242	50.7541	Homo sapiens	FAM72A
11761515_s_at	124.953	0.8881	4526.3	3391.19	4137.1	3998.53	4921.52	4606.34	Homo sapiens	DYNC1I2
11763575_s_at	39.5271	1.2731	829.381	897.877	840.144	780.75	726.964	534.189	Homo sapiens	PAFAH1B2
11716865_a_at	124.953	0.8462	951.351	780.269	732.853	845.25	920.803	1153.46	Homo sapiens	SLC1A5
11745803_x_at	124.953	0.9349	374.189	496.022	417.856	629.517	383.601	393.029	Homo sapiens	TPM1
11733794_at	124.953	0.9635	105.374	99.7204	101.644	138.949	83.0447	103.497	Homo sapiens	STX7
11758073_s_at	124.953	0.9058	834.106	769.034	854.189	1147.19	791.523	812.069	Homo sapiens	ZC3H15
11754688_a_at	124.953	0.9914	256.604	242.421	265.025	293.517	266.173	216.573	Homo sapiens	UBAP2
11722443_s_at	124.953	0.965	113.829	147.375	140.017	213.309	122.153	100.317	Homo sapiens	CCDC43
11740334_at	39.5271	1.1478	121.898	185.907	133.676	118.561	142.203	118.825	Homo sapiens	TUBAL3
11744170_s_at	124.953	0.8898	103.855	100.689	103.091	84.4161	123.023	147.356	Homo sapiens	NAT14
11732329_a_at	39.5271	1.134	105.504	150.937	113.416	70.3913	130.023	135.316	Homo sapiens	MAP7D1
11715389_x_at	124.953	0.9075	210.054	241.439	223.773	228.14	289.427	230.004	Homo sapiens	FKBP1A
11729959_a_at	39.5271	1.3774	274.856	225.32	244.194	104.856	242.316	227.742	Homo sapiens	ACCN2
11719177_x_at	39.5271	1.1639	100.189	125.786	85.1895	81.4613	92.6978	90.1606	Homo sapiens	PVR
11744156_a_at	39.5271	1.0754	350.357	432.01	330.403	261.397	365.523	420.874	Homo sapiens	RPS6KA1
11721889_a_at	39.5271	1.1065	508.133	418.811	472.671	328.62	515.523	438.317	Homo sapiens	HSBP1L1
11755656_a_at	39.5271	1.0619	373.797	358.69	337.147	346.73	321.264	338.856	Homo sapiens	ZDHHC5
11727395_at	124.953	0.7837	77.2729	77.9125	79.3118	116.702	72.0853	117.935	Homo sapiens	COX15
11747563_a_at	39.5271	1.0563	59.4243	73.0571	64.3285	50.6653	65.3148	71.6151	Homo sapiens	PLOD3
11758034_s_at	39.5271	1.0878	513.321	511.96	513.689	322.849	527.128	616.335	Homo sapiens	NUDT16L1
11715759_at	124.953	0.9815	1317.28	1478.88	1432.68	1751.03	1340.67	1257.41	Homo sapiens	RPL36AL
11725960_s_at	39.5271	1.157	194.044	168.699	177.064	116.856	183.796	174.262	Homo sapiens	CALM3
11718035_at	39.5271	1.1007	150.733	169.485	197.566	188.189	174.507	115.235	Homo sapiens	PPIL1
11721177_at	39.5271	1.1882	189.356	212.947	187.474	100.866	208.765	214.023	Homo sapiens	PITX1
11753336_a_at	39.5271	1.0069	137.387	128.709	158.651	160.71	146.454	116.756	Homo sapiens	NIF3L1
11743715_x_at	39.5271	1.0163	1067.59	922.329	1085.94	843.541	1221.63	988.402	Homo sapiens	ATP5J2
11748898_x_at	39.5271	1.0427	54.5987	56.2208	55.5249	46.1231	54.5854	59.7097	Homo sapiens	C22orf25
11733879_a_at	124.953	0.9289	65.9796	79.4613	69.8342	130.553	76.0228	46.029	Homo sapiens	HMGXB4
11758249_s_at	39.5271	1.056	993.101	1425.96	1042.3	1119.53	987.25	1133.95	Homo sapiens	FDPS
11742107_a_at	39.5271	1.0885	306.449	344.043	381.192	458.356	311.089	218.538	Homo sapiens	PPT1
11751759_a_at	124.953	0.8769	158.037	129.699	158.293	156.107	163.939	187.999	Homo sapiens	LSM12
11716064_a_at	124.953	0.9921	1054.75	1048.59	1068.48	897.037	1130.3	1193.68	Homo sapiens	SLC37A4
11716651_a_at	124.953	0.9721	308.975	356.482	288.787	266.865	428.196	303.038	Homo sapiens	UBE2Z
11755254_a_at	39.5271	1.0567	81.8562	90.0849	82.3561	121.716	65.6895	64.3782	Homo sapiens	METT10D
11736859_a_at	39.5271	1.2108	555.715	585.416	568.569	286.742	604.511	601.13	Homo sapiens	FAM89B
11744990_a_at	39.5271	1.0924	112.856	124.874	109.153	94.6505	111.371	111.943	Homo sapiens	TOR3A
11715519_a_at	39.5271	1.1206	370.476	296.868	290.062	295.142	296.103	259.379	Homo sapiens	MLEC
11736188_a_at	124.953	0.9472	282.457	349.478	274.853	247.476	328.778	392.344	Homo sapiens	ORMDL3
11753617_a_at	124.953	0.8718	38.3561	49.885	47.645	47.3002	52.6895	55.2077	Homo sapiens	DUSP3
11716256_x_at	124.953	0.9978	101.023	86.5832	88.1894	78.4335	107.196	92.3665	Homo sapiens	ECE1
11757072_s_at	39.5271	1.2601	138.255	159.409	127.641	73.9042	138.929	136.942	Homo sapiens	HS6ST1
11722960_a_at	39.5271	1.1607	152.638	166.077	155.085	119.37	157.998	133.3	Homo sapiens	CYB561D1
11763587_a_at	124.953	0.9425	121.254	113.184	108.971	126.985	131.633	106.851	Homo sapiens	ZC3H4
11716348_s_at	39.5271	1.0291	71.2081	78.9999	93.4452	109.658	79.706	55.1889	Homo sapiens	KIAA0494
11747744_s_at	124.953	0.7264	471.627	664.67	473.705	847.101	555.688	823.102	Homo sapiens	CKMT1A
11745571_a_at	39.5271	1.3956	179.328	167.005	194.304	96.1895	223.874	99.4125	Homo sapiens	CENPA
11756740_a_at	124.953	0.902	5183.74	5241.81	5278.59	5989.64	5513.76	5917.3	Homo sapiens	NCRNA00188
11747690_s_at	124.953	0.805	227.007	367.834	305.175	727.473	234.901	285.821	Homo sapiens	FAM21A
11717827_a_at	39.5271	1.0761	1130.11	1119.04	1226.32	1050.28	1105.41	1071.84	Homo sapiens	DBI
11723751_at	124.953	0.8507	75.0119	104.982	79.4867	85.7641	85.3702	138.846	Homo sapiens	TFF2
11752516_a_at	39.5271	1.0488	49.3731	54.8049	52.6821	66.8786	47.3365	39.0256	Homo sapiens	ANKHD1
11746119_s_at	39.5271	1.3099	583.573	464.204	528.596	387.109	508.258	323.826	Homo sapiens	SYNCRIP
11721465_a_at	39.5271	1.0065	289.767	352.822	285.779	335.025	279.139	306.389	Homo sapiens	OSBPL2
11729415_x_at	39.5271	1.0544	97.6883	89.8494	103.103	77.4339	98.152	101.575	Homo sapiens	ST20
11747837_a_at	124.953	0.9086	282.612	216.987	292.503	270.588	303.039	291.609	Homo sapiens	ZFAND1
11715661_a_at	124.953	0.9992	341.015	326.155	333.97	351.57	318.3	332.706	Homo sapiens	TMEM189-UBE2V1
11721910_at	124.953	0.981	68.0228	79.0135	64.6686	79.5569	64.5228	71.7149	Homo sapiens	CRAMP1L
11756174_s_at	39.5271	1.1995	1620.36	2262.03	1638.96	2511.02	1058.61	1309.44	Homo sapiens	SCD
11757440_x_at	39.5271	1.015	1405.93	1259.91	1487.52	1498.86	1406.59	1195.19	Homo sapiens	PTP4A2
11722176_a_at	39.5271	1.0313	758.073	743.617	704.274	676.364	733.21	729.84	Homo sapiens	SF3B3
11743129_at	39.5271	1.0497	237.953	187.436	217.779	277.641	196.348	154.03	Homo sapiens	SORL1
11735012_a_at	39.5271	1.1046	403.054	504.226	470.589	315.861	457.233	491.36	Homo sapiens	DYNLL2
11748096_a_at	124.953	0.9584	157.829	189.973	205.234	322.24	163.973	132.281	Homo sapiens	THUMPD3
11716885_x_at	124.953	0.9063	545.17	492.385	599.293	531.641	710.771	571.798	Homo sapiens	BANF1
11748139_a_at	124.953	0.9244	64.7448	76.4481	63.4843	106.597	54.4179	68.5754	Homo sapiens	RNF14
11745833_s_at	39.5271	1.2129	250.588	138.086	250.662	256.04	190.69	99.5692	Homo sapiens	ECT2
11726270_x_at	124.953	0.8855	134.856	143.855	122.926	131.818	156.92	166.023	Homo sapiens	NKIRAS2
11748481_x_at	39.5271	1.271	2559.14	2107.9	2626.52	1407.19	2669.23	1837.25	Homo sapiens	TUBB
11745205_s_at	39.5271	1.0679	1935.87	1382.1	1700.05	1635.76	1478.43	1544.6	Homo sapiens	TPD52
11719376_a_at	124.953	0.9695	435.522	439.011	402.889	390.356	442.356	489.522	Homo sapiens	DAXX
11717074_a_at	39.5271	1.1884	102.084	128.209	110.356	63.2727	110.356	123.231	Homo sapiens	LZTS2
11727054_at	124.953	0.935	72.9116	59.5615	76.285	62.409	69.09	94.0073	Homo sapiens	HOXB13
11763439_s_at	39.5271	1.0605	939.023	887.689	1059.81	1255.38	860.023	686.083	Homo sapiens	HNRNPU
11717143_at	39.5271	1.002	98.9765	85.5627	120.269	136.798	99.9708	74.0383	Homo sapiens	LANCL1
11716972_s_at	39.5271	1.0281	89.5222	131.523	136.535	199.523	91.9657	80.6106	Homo sapiens	NSF
11716438_at	124.953	0.8813	88.2852	63.4321	80.6863	113.324	122.541	47.5369	Homo sapiens	RAD21
11733041_a_at	124.953	0.9278	538.382	518.756	494.816	504.046	535.211	641.353	Homo sapiens	ALAS1
11753755_x_at	39.5271	1.0928	2277.64	2109.86	2312.78	1711.81	2454.52	2026.8	Homo sapiens	ATP5J2
11741564_a_at	39.5271	1.0366	174.304	217.303	165.629	159.117	179.164	197.541	Homo sapiens	CNNM3
11717782_s_at	39.5271	1.0649	910.905	858.272	946.023	700.023	950.316	920.577	Homo sapiens	PHF5A
11724807_at	39.5271	1.2045	87.1019	73.3875	83.8426	72.5481	73.021	57.8954	Homo sapiens	CBL
11726602_at	39.5271	1.0104	176.429	148.994	194.738	209.631	156.55	151.208	Homo sapiens	DARS2
11749367_a_at	124.953	0.9203	1177.99	1098.69	1050.36	958.941	1240.86	1465.78	Homo sapiens	FXYD5
11762887_a_at	39.5271	1.0116	73.2177	74.2152	73.055	63.6147	70.1895	85.8858	Homo sapiens	DIO3-OS
11717848_a_at	39.5271	1.078	359.542	383.483	361.315	362.523	336.683	325.792	Homo sapiens	QRICH1
11760706_x_at	124.953	0.9954	53.3706	49.5718	51.3562	58.3836	47.6629	49.5111	Homo sapiens	CDK11A
11718883_a_at	124.953	0.8824	146.166	108.336	121.654	146.874	112.808	169.196	Homo sapiens	ARL5A
11715508_x_at	39.5271	1.0297	82.2294	79.6341	86.018	71.5931	74.716	96.4586	Homo sapiens	MFGE8
11731793_a_at	39.5271	1.1446	96.612	74.6294	72.4332	51.1446	83.4943	81.5518	Homo sapiens	DOK7
11723608_a_at	39.5271	1.0926	178.356	179.19	178.603	172.891	187.79	134.775	Homo sapiens	AGFG1
11756126_x_at	39.5271	1.2894	579.554	465.485	454.905	283.171	427.805	472.556	Homo sapiens	HAMP
11735429_x_at	124.953	1	478.081	456.199	474.644	463.415	459.451	486.236	Homo sapiens	RNF135
11744862_x_at	39.5271	1.1894	325.187	271.19	276.708	252.262	259.507	221.53	Homo sapiens	DHRS7
11721460_s_at	124.953	0.9105	67.741	67.2587	71.7013	56.4258	76.804	99.8661	Homo sapiens	TAPBPL
11743078_a_at	124.953	0.8937	143.816	178.485	179.779	285.355	146.207	154.964	Homo sapiens	UPF3A
11733172_at	39.5271	1.157	243.914	230.448	266.748	166.001	309.986	188.123	Homo sapiens	C9orf100
11719018_at	39.5271	1.3534	170.026	125.909	145.063	104.395	124.961	96.0346	Homo sapiens	CBFB
11749886_a_at	124.953	0.9615	146.702	173.965	171.734	184.488	163.768	163.173	Homo sapiens	BCL2L13
11721420_a_at	124.953	0.9964	76.1568	58.5359	62.7144	56.6772	62.5155	79.7595	Homo sapiens	RAP1GAP2
11757383_a_at	39.5271	1.0808	539.484	539.645	555.962	381.578	551.812	608.857	Homo sapiens	CTSH
11716137_a_at	124.953	0.8591	430.856	348.356	389.973	549.511	374.817	448.179	Homo sapiens	TMEM30A
11725061_a_at	39.5271	1.0254	287.928	359.383	351.193	587.522	289.523	198.148	Homo sapiens	USP7
11758921_x_at	39.5271	1.1496	74.1625	69.5845	82.872	61.9657	71.5711	63.4757	Homo sapiens	MRPS17
11720286_a_at	124.953	0.9306	172.547	241.574	160.096	226.119	177.31	206.542	Homo sapiens	TRAK1
11716705_at	124.953	0.8538	78.319	68.9524	66.6544	101.522	65.2687	87.2795	Homo sapiens	TRIM44
11730927_x_at	39.5271	1.0314	117.913	142.943	116.618	108.76	120.545	136.65	Homo sapiens	FUT2
11726426_a_at	124.953	0.9167	164.84	206.356	211.324	389.356	158.057	151.626	Homo sapiens	DENND4C
11731048_at	124.953	0.9658	53.834	48.9401	55.9082	50.1915	64.0038	50.8943	Homo sapiens	RIMKLA
11752044_s_at	124.953	0.9241	111.52	128.932	136.02	268.722	110.242	83.66	Homo sapiens	ANKHD1
11728751_a_at	124.953	0.9165	53.2846	44.0228	60.2669	70.437	54.8846	47.5074	Homo sapiens	OSBP
11756841_s_at	124.953	0.9952	397.697	352.248	364.917	368.213	374.978	375.626	Homo sapiens	SLC25A33
11717168_a_at	124.953	0.6386	41.2994	44.4686	41.042	56.6895	60.6475	84.1989	Homo sapiens	PER1
11736404_a_at	39.5271	1.0026	181.369	189.382	188.207	198.903	176.257	182.958	Homo sapiens	IAH1
11723130_a_at	39.5271	1.103	207.83	238.826	198.356	204.523	203.57	176.225	Homo sapiens	ARHGEF7
11717001_s_at	39.5271	1.0706	440.745	332.063	454.057	582.689	389.356	238.733	Homo sapiens	YTHDC1
11724897_a_at	124.953	0.9065	88.7118	92.8562	89.4608	72.048	112.573	121.981	Homo sapiens	FZR1
11719319_a_at	124.953	0.7935	51.0394	80.5275	71.6083	164.079	59.9362	59.8932	Homo sapiens	GOLGA4
11760537_x_at	124.953	0.9085	122.404	128.993	122.345	122.61	120.424	174.464	Homo sapiens	HEXA
11726043_a_at	124.953	0.8254	586.538	750.662	713.329	994.678	679.299	826.476	Homo sapiens	PCCB
11738984_x_at	124.953	0.9052	357.374	360.967	342.19	372.166	388.435	411.689	Homo sapiens	MAP1LC3B
11722170_a_at	39.5271	1.1532	180.688	181.927	178.346	91.8555	210.388	197.796	Homo sapiens	CORO7
11724756_s_at	124.953	0.9846	278.449	243.172	236.19	200.617	273.433	305.421	Homo sapiens	FAM53C
11757770_s_at	124.953	0.8676	543.716	585.588	582.023	985.635	520.814	552.693	Homo sapiens	TOMM70A
11757660_a_at	39.5271	1.0647	4629.52	4259.54	4358.89	3283.88	4862.29	4460.89	Homo sapiens	SNRPB
11743907_a_at	39.5271	1.0679	127.606	125.213	133.411	122.84	125.463	113.561	Homo sapiens	CTPS
11733995_x_at	39.5271	1.1477	157.772	83.0832	131.15	123.523	95.7205	96.1831	Homo sapiens	C5orf33
11717752_s_at	124.953	0.9728	147.794	162.999	132.524	156.213	141.804	156.57	Homo sapiens	SEC14L1
11755126_s_at	39.5271	1.095	116.435	114.856	122.571	117.739	113.856	93.1246	Homo sapiens	AMD1
11716104_a_at	39.5271	1.1067	114.297	130.906	127.496	112.013	116.218	108.103	Homo sapiens	MPZL1
11734778_a_at	124.953	0.927	67.0234	78.8323	69.6163	105.569	64.5594	67.7532	Homo sapiens	PCTP
11728760_a_at	124.953	0.9513	1107.18	1012.36	1200.14	1132.98	1199.87	1149.33	Homo sapiens	SSBP1
11716722_a_at	39.5271	1.0135	75.8854	81.7249	69.6433	61.4375	83.3908	80.9871	Homo sapiens	PHF1
11722394_a_at	124.953	0.9831	323.299	342.837	325.674	249.023	385.036	396.223	Homo sapiens	P4HTM
11745590_x_at	124.953	0.9083	56.4466	65.5556	55.7604	63.1895	62.7718	69.4081	Homo sapiens	UBXN1
11720073_s_at	39.5271	1.0388	1069.76	1173.39	1102.55	1107.52	1022.02	1090.86	Homo sapiens	EIF3B
11756229_s_at	124.953	0.8582	1009.88	1046.8	1138.31	1486.3	1133.69	1129.8	Homo sapiens	FNTA
11717340_at	39.5271	1.2199	243.251	235.216	248.919	217.98	222.26	161.933	Homo sapiens	PTGFRN
11731089_a_at	124.953	0.9583	773.043	841.857	818.473	738.88	849.454	964.352	Homo sapiens	DDT
11728098_x_at	39.5271	1.0477	103.747	87.8742	78.3883	83.6128	84.195	88.276	Homo sapiens	CROCC
11758983_at	39.5271	1.0483	61.1935	69.7596	64.6895	53.1211	69.7632	64.6895	Homo sapiens	SAP30
11718078_a_at	39.5271	1.0166	61.4289	53.9628	58.204	54.0979	55.8302	60.803	Homo sapiens	BCL2L11
11720652_a_at	124.953	0.9996	80.0034	93.3057	90.4039	130.158	93.8334	55.3183	Homo sapiens	BBX
11743814_a_at	124.953	0.9759	92.7016	138.356	100.087	133.676	100.79	102.523	Homo sapiens	KLC1
11754218_a_at	39.5271	1.0484	162.818	157.231	141.652	130.522	151.04	159.62	Homo sapiens	SLC45A4
11746064_a_at	124.953	0.9929	47.7842	49.7826	46.4782	38.5954	54.9444	53.2719	Homo sapiens	OGT
11720127_s_at	124.953	0.8695	117.923	103.211	99.0718	88.0819	124.334	167.468	Homo sapiens	ITPKC
11717190_s_at	124.953	0.7115	485.542	501.531	468.74	1115.45	514.741	552.039	Homo sapiens	TXNIP
11743401_x_at	39.5271	1.411	240.32	311.98	318.566	321.75	203.083	130.134	Homo sapiens	CDC27
11721223_at	124.953	0.8819	72.0228	67.1894	67.6941	81.0297	69.4516	84.8561	Homo sapiens	ACOX2
11724462_x_at	39.5271	1.4086	165.437	223.645	164.853	118.109	121.15	152.514	Homo sapiens	ALDOC
11751010_x_at	39.5271	1.0135	98.994	240.992	175.169	455.478	110.356	79.8562	Homo sapiens	IK
11749146_x_at	39.5271	1.1138	117.304	104.426	98.5199	70.1895	119.157	104.426	Homo sapiens	TAF6
11754978_a_at	124.953	0.9727	105.523	119.721	108.08	95.5412	110.901	140.023	Homo sapiens	BMP1
11722029_a_at	39.5271	1.085	137.435	160.331	163.447	165.897	134.747	126.136	Homo sapiens	UBE3C
11727924_at	39.5271	1.0313	49.4067	50.8784	53.3191	53.8081	50.2859	45.1551	Homo sapiens	PURA
11717111_a_at	124.953	0.9729	418.708	465.185	423.523	382.436	462.356	506.538	Homo sapiens	REPIN1
11756190_a_at	124.953	0.7983	203.85	231.342	206.572	259.441	230.273	320.523	Homo sapiens	CLK3
11717550_a_at	124.953	0.8793	178.047	181.66	180.366	295.022	172.011	169.091	Homo sapiens	BTBD10
11750815_s_at	39.5271	1.1789	1026.6	1739.86	1504.28	2297.71	903.857	789.697	Homo sapiens	DDX5
11722660_a_at	39.5271	1.0327	199.973	109.029	159.184	104.225	156.166	193.631	Homo sapiens	NFE2L3
11754063_a_at	39.5271	1.3792	100.189	91.9329	111.086	51.9488	110.653	67.8423	Homo sapiens	ASF1B
11743583_at	124.953	0.9527	130.69	125.782	128.856	141.759	130.223	132.714	Homo sapiens	SLMO2
11736996_x_at	39.5271	1.1348	177.544	146.306	143.715	109.237	147.297	158.756	Homo sapiens	EGFL8
11745164_x_at	124.953	0.9649	49.2625	66.9881	67.7362	99.2123	47.9223	52.3353	Homo sapiens	HADHB
11728126_x_at	39.5271	1.1791	3015.97	2573.05	3044.43	1577.31	3107.69	2940.36	Homo sapiens	PHGR1
11754996_x_at	124.953	0.9901	9181.25	8880.28	9100.7	9595.43	9018.87	8833.36	Homo sapiens	RPL17
11723988_a_at	39.5271	1.2208	60.0614	63.6206	58.9428	53.5257	54.4006	42.5119	Homo sapiens	NR2F2
200037_PM_s_at	39.5271	1.1546	1458.57	1085.04	1506.01	1147.49	1314.48	1026.61	Homo sapiens	CBX3
11726386_at	124.953	0.9933	103.997	121.766	108.777	178.39	111.682	70.5449	Homo sapiens	PDZD8
11716626_at	124.953	0.8667	50.647	58.5228	62.7958	113.221	56.5322	44.6718	Homo sapiens	KIF3B
11733793_s_at	124.953	0.967	150.354	202.47	172.678	243.35	155.006	154.135	Homo sapiens	STX7
11751620_a_at	124.953	0.8014	121.274	127.646	115.238	130.994	149.704	176.724	Homo sapiens	C9orf86
11739415_at	124.953	0.9596	73.0206	86.3182	62.2368	78.2078	62.1994	91.2585	Homo sapiens	IRGQ
11743990_at	124.953	0.9957	51.2809	64.587	55.5058	50.25	64.4841	57.4675	Homo sapiens	BRD4
11736084_a_at	39.5271	1.0207	111.097	136.247	114.468	156.547	104.881	99.2312	Homo sapiens	FAM120B
11748839_a_at	124.953	0.9918	105.502	129.856	105.34	128.494	99.6895	115.477	Homo sapiens	NFS1
11748315_s_at	39.5271	1.1193	70.9705	74.2136	80.6356	69.0212	78.5659	55.8561	Homo sapiens	PRNP
11723710_a_at	39.5271	1.1798	670.497	736.715	773.719	710.306	638.273	513.377	Homo sapiens	COMMD3
11722020_x_at	39.5271	1.0573	128.582	119.858	115.83	88.2175	141.883	120.668	Homo sapiens	CDK16
11753530_a_at	124.953	0.9789	1466.34	1265.62	1462.88	1253.19	1586.68	1455.52	Homo sapiens	CLTA
11716720_a_at	124.953	0.8192	65.6629	83.7744	64.3795	82.0036	70.8989	110.817	Homo sapiens	AKT1S1
11735080_at	39.5271	1.1069	54.4269	62.0983	58.5429	39.2931	60.3506	61.5171	Homo sapiens	AHDC1
11753914_a_at	39.5271	1.1261	195.828	176.525	210.659	213.794	181.791	131.22	Homo sapiens	SSX2IP
11731520_a_at	39.5271	1.1341	77.0915	83.1746	65.7983	58.2665	67.4186	73.6314	Homo sapiens	ZNF592
11750408_a_at	39.5271	1.1171	319.488	369.529	267.497	214.106	345.496	306.238	Homo sapiens	CD97
11718177_a_at	124.953	0.9361	52.3298	55.0104	46.8824	59.6042	64.6047	42.7263	Homo sapiens	CMTM4
11724323_a_at	124.953	0.8648	106.197	93.1648	99.9434	186.651	86.8561	94.3071	Homo sapiens	SLC12A6
11719662_s_at	39.5271	1.0467	86.8095	63.4637	76.4651	100.041	61.3948	59.8034	Homo sapiens	FAM188A
11730059_s_at	124.953	0.9937	256.235	258.161	227.892	228.75	244.289	274.949	Homo sapiens	HNF4A
11750057_a_at	39.5271	1.0404	89.1698	91.1607	97.2094	61.5397	117.752	96.8342	Homo sapiens	SPSB3
11763313_at	124.953	0.9744	213.559	287.811	215.044	308.439	218.668	211.827	Homo sapiens	SEPHS1
11754713_a_at	39.5271	1.1492	255.497	282.672	250.804	180.459	251.02	263.503	Homo sapiens	PLXNB1
11716783_a_at	124.953	0.8882	528.263	564.063	526.307	784.916	602.786	473.053	Homo sapiens	TBL1XR1
11757070_x_at	124.953	0.8113	361.156	406.254	409.686	593.966	419.669	451.622	Homo sapiens	LLPH
11740111_a_at	124.953	0.8496	389.129	439.689	389.189	440.574	441.353	558.482	Homo sapiens	COASY
11758105_s_at	124.953	0.9453	302.474	231.637	271.905	348.475	247.749	261.189	Homo sapiens	CREBBP
11744083_at	124.953	0.8751	49.8586	58.0059	59.4435	96.9393	54.7247	48.3571	Homo sapiens	ANKIB1
11723370_s_at	39.5271	1.104	77.6895	94.6246	75.0737	54.4807	88.2138	85.3461	Homo sapiens	SHANK3
11751746_a_at	124.953	0.9944	89.318	71.5487	85.1895	66.8554	85.628	96.7163	Homo sapiens	GAMT
11751000_a_at	124.953	0.7517	78.8891	96.804	88.0473	244.142	88.4732	73.2933	Homo sapiens	UBXN4
11718076_at	39.5271	1.188	175.27	164.185	172.745	102.804	179.328	160.815	Homo sapiens	MAPKAPK3
11742869_a_at	124.953	0.9967	94.8	87.2549	78.8479	72.1895	91.3561	99.8672	Homo sapiens	PBXIP1
11723467_a_at	124.953	0.9247	3058.17	3142	3199.28	2956.69	3568.09	3685.51	Homo sapiens	NDUFA3
11737058_a_at	39.5271	1.1216	237.453	226.114	240.336	229.249	214.955	185.598	Homo sapiens	PANK2
11718021_s_at	124.953	0.9528	211.334	138.461	179.094	239.632	153.369	164.856	Homo sapiens	SSFA2
11736501_x_at	39.5271	1.1052	136.423	142.554	153.459	162.832	132.326	102.597	Homo sapiens	SS18
11716868_at	39.5271	1.0665	1468.35	1426.72	1592.54	1429.32	1418.52	1356.52	Homo sapiens	UTP18
11760881_x_at	39.5271	1.1636	58.3152	44.9946	56.2385	61.6751	42.4385	35.7887	Homo sapiens	TTF2
11731817_s_at	124.953	0.8806	332.391	350.538	335.7	358.966	332.447	479.984	Homo sapiens	RAB17
11725985_s_at	124.953	0.94	780.847	693.755	838.047	942.94	778.724	744.427	Homo sapiens	NONO
11718999_x_at	39.5271	1.2859	71.1895	55.8561	77.2903	68.4052	70.7576	29.8644	Homo sapiens	DHFR
11732404_a_at	124.953	0.9244	93.8562	95.7341	97.1895	129.01	93.7336	91.4297	Homo sapiens	NKRF
11744480_s_at	39.5271	1.0519	353.291	319.712	338.949	357.074	298.045	309.039	Homo sapiens	RAB18
11739633_s_at	124.953	0.7699	41.0228	52.4211	52.0051	115.841	54.8561	38.5581	Homo sapiens	MED13
11718298_a_at	124.953	0.8448	202.619	227.57	250.123	350.703	227.139	240.138	Homo sapiens	CCDC25
11759222_at	39.5271	1.0099	51.95	54.7415	51.4071	67.2499	47.9272	44.0342	Homo sapiens	KIAA1958
11750391_a_at	124.953	0.9345	51.1895	53.3013	56.6895	45.8562	58.0663	71.1895	Homo sapiens	IL17RE
11755882_a_at	124.953	0.8988	215.513	226.14	253.571	326.554	228.291	228.31	Homo sapiens	SLC35B3
11718194_s_at	39.5271	1.0046	325.997	227.641	288.856	333.032	272.72	232.776	Homo sapiens	VEZF1
11753313_a_at	124.953	0.9091	2456.33	2520.55	2541.54	2536.59	2836.32	2910.77	Homo sapiens	PHB2
11732124_a_at	124.953	0.8918	78.1383	88.9605	80.2802	99.1895	91.5764	86.6311	Homo sapiens	PEX19
11724390_x_at	39.5271	1.0036	264.23	280.771	269.023	228.274	279.689	309.204	Homo sapiens	ZDHHC16
11745846_x_at	39.5271	1.1231	229.584	157.25	182.728	144.856	194.99	164.868	Homo sapiens	TMEM128
11751552_at	124.953	0.9584	52.6448	49.5335	53.0863	46.3723	57.7802	58.6941	Homo sapiens	LOC401934
11750914_a_at	124.953	0.8854	68.7374	62.8224	59.432	90.0527	59.9646	68.4791	Homo sapiens	GSPT2
11742880_a_at	124.953	0.9382	598.849	367.358	443.984	463.523	486.801	524.217	Homo sapiens	UBE2B
11753571_x_at	124.953	0.976	114.722	95.3509	114.734	83.3561	140.523	115.237	Homo sapiens	HMGA1
11716243_a_at	39.5271	1.0307	237.236	243.796	230.545	155.546	272.71	287.07	Homo sapiens	PPP1R16A
11736377_a_at	39.5271	1.016	279.373	262.695	281.219	271.081	264.045	274.936	Homo sapiens	TM2D3
11744375_x_at	39.5271	1.0757	362.69	363.084	378.023	250.571	424.394	376.131	Homo sapiens	C20orf27
11725970_x_at	39.5271	1.0719	2671.91	2106.89	2370.6	2336.41	2169.87	2137.39	Homo sapiens	HNRNPF
11725110_a_at	124.953	0.9918	90.3869	105.964	83.7546	85.1545	115.94	83.273	Homo sapiens	NDE1
11720153_s_at	124.953	0.9499	130.361	89.0228	121.301	206.356	94.4894	84.2246	Homo sapiens	NRIP1
11745191_a_at	124.953	0.92	54.5694	61.7149	67.4864	46.1306	69.9248	90.4808	Homo sapiens	TRIP6
11732302_a_at	39.5271	1.0344	51.4731	37.6866	60.6895	57.7053	52.6578	35.0025	Homo sapiens	CREB1
11725850_at	39.5271	1.072	100.033	104.889	96.5148	106.274	86.3656	89.5652	Homo sapiens	USP48
11715241_s_at	39.5271	1.0178	133.109	119.179	110.356	107.373	118.924	130.023	Homo sapiens	LCE1D
11756195_a_at	124.953	0.9336	1168.53	1084.88	1179.13	1321.94	1166.86	1190.77	Homo sapiens	RPF1
11744262_a_at	124.953	0.8312	353.257	349.015	321.023	340.356	423.356	478.253	Homo sapiens	RNF167
11758856_s_at	124.953	0.9402	200.693	204.961	190.14	200.209	205.78	228.399	Homo sapiens	ZNF689
11716103_a_at	39.5271	1.2104	3126.19	2446.36	3110.61	2196.36	2862.05	2133.95	Homo sapiens	PCNA
11753310_x_at	124.953	0.9949	170.901	169.372	170.962	145.752	174.185	197.91	Homo sapiens	NARF
11753456_a_at	124.953	0.9186	68.8561	71.9171	67.7328	68.487	79.1193	79.8562	Homo sapiens	PDDC1
11736470_at	39.5271	1.0493	73.6064	97.5055	91.581	138.41	75.0228	54.7812	Homo sapiens	SLC35D1
11730747_a_at	124.953	0.9388	281.591	243.356	281.156	293.62	286.69	276.632	Homo sapiens	PAIP2
11722849_a_at	124.953	0.8879	190.979	201.053	192.446	307.92	164.071	208.927	Homo sapiens	PPP3CA
11728824_s_at	39.5271	1.0071	6168.4	7019.54	6447.62	6995.29	5800.88	6735.6	Homo sapiens	SLC25A3
11715984_s_at	39.5271	1.0493	133.51	98.719	127.902	155.541	102.883	91.1713	Homo sapiens	ADNP
11754628_a_at	124.953	0.9853	108.672	103.79	98.8651	87.4013	114.01	116.983	Homo sapiens	FBRS
11722937_s_at	39.5271	1.0106	75.4104	67.4358	74.7484	67.1671	80.146	68.4138	Homo sapiens	C3orf59
11715761_a_at	39.5271	1.029	521.55	553.69	485.266	581.193	456.013	485.266	Homo sapiens	TBC1D14
11721745_at	124.953	0.9346	66.8384	64.7512	53.2389	61.4339	60.4525	75.9861	Homo sapiens	APC2
11757463_a_at	124.953	0.8682	73.0228	75.8595	69.1534	59.4126	85.5228	115.185	Homo sapiens	IGSF8
11763497_x_at	39.5271	1.0925	187.724	151.523	177.391	153.57	191.666	131.449	Homo sapiens	POLE3
11756129_a_at	39.5271	1.0102	1632.86	1612.7	1567.51	1313.02	1716.03	1777.01	Homo sapiens	GSK3A
11749874_a_at	39.5271	1.019	286.757	296.727	301.023	325.166	281.083	264.856	Homo sapiens	OXCT1
11726272_a_at	124.953	0.9729	4584.08	3871.86	4528.31	5241.73	3942.24	4223.53	Homo sapiens	ATP1B1
11739028_s_at	39.5271	1.0317	2689.74	3073.2	3139.48	4718.2	2653.05	1888.07	Homo sapiens	CLTC
11748053_x_at	39.5271	1.0221	416.942	420.214	403.897	273.189	434.794	557.941	Homo sapiens	SERINC2
11740362_a_at	124.953	0.9732	86.5011	92.751	89.8932	101.105	99.808	77.5319	Homo sapiens	FOXN3
11746704_x_at	39.5271	1.2235	100.322	98.0724	110.377	61.2372	102.77	94.2254	Homo sapiens	HAUS7
11758525_s_at	124.953	0.9532	1061.11	1080.25	1042.3	1223.54	968.361	1164.32	Homo sapiens	SOX4
11719794_a_at	39.5271	1.0306	465.399	578.15	466.197	418.996	499.11	548.035	Homo sapiens	PPP2R5D
11717470_at	39.5271	1.1454	336.065	326.876	419.479	469.613	360.238	181.274	Homo sapiens	EPT1
11720332_a_at	39.5271	1.0978	76.5911	80.0543	69.8102	54.8561	78.6864	74.9431	Homo sapiens	SLC5A6
11727702_at	39.5271	1.1178	475.184	457.293	462.25	474.572	413.023	366.939	Homo sapiens	C9orf152
11715876_at	124.953	0.9129	1162.87	1429.02	1252.29	1217.79	1319.69	1701.98	Homo sapiens	TAX1BP3
11743154_at	124.953	0.87	56.3518	45.0173	48.1779	57.8949	51.8753	61.8057	Homo sapiens	C16orf72
11754810_a_at	39.5271	1.3095	335.71	350.904	339.223	191.965	341.816	271.207	Homo sapiens	ITGB5
11717795_a_at	39.5271	1.1667	70.238	79.8562	70.5422	68.005	61.1187	59.947	Homo sapiens	ZDHHC3
11732311_a_at	124.953	0.9415	86.0377	93.2967	90.0852	114.249	78.7559	96.286	Homo sapiens	ANKRD13C
11734744_a_at	124.953	0.8074	98.4669	117.711	111.356	286.228	107.27	79.8561	Homo sapiens	SON
11723872_a_at	124.953	0.8564	45.3662	39.9625	40.8847	40.0649	51.5228	57.1605	Homo sapiens	GPR56
11734768_s_at	39.5271	1.0668	77.8057	93.0675	93.1894	163.107	61.0843	55.7888	Homo sapiens	THOC2
11724724_a_at	124.953	0.8498	773.55	622.856	815.071	1466.16	718.207	607.69	Homo sapiens	EIF5
11719676_s_at	124.953	0.627	88.3606	78.6417	125.099	294.249	87.8998	136.336	Homo sapiens	MAOA
11758067_x_at	39.5271	1.0539	7069.34	6877.62	7232.79	6719.88	6863.9	6512.69	Homo sapiens	PPIA
11754296_a_at	124.953	0.8384	293.41	308.189	300.377	356.827	358.356	360.476	Homo sapiens	AEN
11747066_x_at	124.953	0.9042	209.498	316.35	263.199	478.905	217.726	226.29	Homo sapiens	EIF4B
11723925_a_at	124.953	0.7581	62.2613	133.24	66.1053	118.228	85.6674	124.273	Homo sapiens	KRT13
11749894_a_at	39.5271	1.4803	66.1231	57.9306	74.8672	30.5367	64.8529	44.6407	Homo sapiens	DCK
11717062_at	124.953	0.9329	874.636	797.957	858.111	750.176	940.523	1045.37	Homo sapiens	AP1M2
11733495_a_at	124.953	0.8791	1369.42	1275.18	1312.33	1527.15	1421.86	1553.69	Homo sapiens	COMMD6
11717635_a_at	39.5271	1.1244	126.263	171.548	167.334	197.078	134.123	96.4487	Homo sapiens	MLH1
11723032_a_at	39.5271	1.163	2076.36	2062.35	1973.52	1447.07	2125.74	1746.71	Homo sapiens	PLP2
11743487_a_at	39.5271	1.0294	71.2219	136.691	119.836	292.491	64.4671	56.7248	Homo sapiens	IK
11718124_a_at	124.953	0.8135	337.565	355.498	385.023	527.073	384.139	423.869	Homo sapiens	AIMP1
11715967_a_at	39.5271	1.1078	2619.19	2937.13	2803.92	2438.95	2698.24	2411.05	Homo sapiens	NEDD8
11718581_s_at	124.953	0.9487	207.499	227.308	232.12	177.737	265.023	272.19	Homo sapiens	GPN2
11748132_a_at	39.5271	1.0562	45.5951	51.0571	50.4592	49.3105	45.0744	44.8538	Homo sapiens	SLC2A11
11759778_at	39.5271	1.2357	64.8661	55.5161	67.3179	29.4353	78.849	55.3568	Homo sapiens	ASXL1
11744302_a_at	39.5271	1.2807	86.2802	68.9565	67.2686	38.6559	68.9813	71.4474	Homo sapiens	VAV2
11724571_at	124.953	0.8939	103.464	110.726	105.054	149.592	111.519	101.015	Homo sapiens	APPBP2
11729168_x_at	39.5271	1.005	427.941	461.338	402.156	398.203	441.528	444.917	Homo sapiens	DCTD
11716262_a_at	124.953	0.8868	83.6301	128.921	109.277	243.679	79.988	86.6804	Homo sapiens	AP2B1
11748984_a_at	124.953	0.9667	284.856	309.989	322.547	317.719	317.282	312.774	Homo sapiens	VTA1
11744051_at	124.953	0.8867	503.63	915.194	638.896	906.359	589.317	790.904	Homo sapiens	TSPAN1
11723453_a_at	124.953	0.9929	64.6426	60.2076	63.9537	67.6269	60.6386	62.0124	Homo sapiens	RIOK2
11736439_a_at	124.953	0.9125	54.2632	67.1528	60.2986	42.1895	79.3263	86.4081	Homo sapiens	INF2
11737906_x_at	124.953	0.9741	71.5089	75.055	64.4601	86.1316	78.5079	55.3522	Homo sapiens	FOXO3
11739400_s_at	39.5271	1.0188	404.772	437.113	431.171	485.856	417.856	355.356	Homo sapiens	FBXO7
11764193_at	124.953	0.9951	99.9357	52.7849	88.2281	46.6498	139.562	72.5368	Homo sapiens	---
11739120_a_at	39.5271	1.1287	109.856	126.928	137.146	184.686	111.511	64.5696	Homo sapiens	XPO7
11715199_s_at	39.5271	1.007	185.814	151.116	146.016	130.409	160.356	192.03	Homo sapiens	DUX4
11719797_a_at	124.953	0.9871	147.828	137.707	143.417	99.7476	143.833	211.596	Homo sapiens	ASMTL
11751505_a_at	124.953	0.9392	89.6814	147.265	105.959	154.437	98.7148	110.785	Homo sapiens	YIPF1
11715612_s_at	39.5271	1.0223	630.391	684.384	682.16	796.491	640.616	539.906	Homo sapiens	TMX2
11719064_a_at	124.953	0.9614	134.85	165.906	165.248	245.246	144.433	117.47	Homo sapiens	GNPAT
11746791_s_at	124.953	0.8536	432.062	594.023	481.183	951.369	430.47	484.862	Homo sapiens	BECN1
11715825_a_at	124.953	0.9601	2703.68	2633.94	2818.52	2395.71	3178.58	2978.36	Homo sapiens	PRMT1
11757947_s_at	39.5271	1.0067	279.134	283.417	310.065	459.695	249.504	209.625	Homo sapiens	PSMD5
11718071_s_at	39.5271	1.1148	719.14	671.234	616.115	435.904	666.948	738.276	Homo sapiens	NCOR2
11719570_at	39.5271	1.1951	77.6895	52.8561	72.7011	61.4156	58.1643	48.9626	Homo sapiens	RCHY1
11756835_a_at	124.953	0.9982	187.149	160.023	222.738	212.885	211.037	149.291	Homo sapiens	NUP54
11741031_a_at	124.953	0.9642	1580.06	1548.25	1675.41	1388.31	1902.86	1730.61	Homo sapiens	HAX1
11734725_a_at	124.953	0.8678	376.48	367.594	438.592	699.263	374.52	354.613	Homo sapiens	PNPT1
11740879_s_at	39.5271	1.1023	4085.48	5065.52	4704.55	5430.05	4051.28	3304.13	Homo sapiens	ANXA2
11753298_x_at	124.953	0.9877	54.1843	53.2289	48.9424	41.2959	52.9746	66.96	Homo sapiens	BIRC7
11739849_x_at	124.953	0.7306	171.316	165.505	196.235	201.76	244.271	289.541	Homo sapiens	POLR2J2
11759081_x_at	39.5271	1.0403	114.708	101.86	116.133	96.5129	111.074	112.421	Homo sapiens	TCEB1
11756367_x_at	124.953	0.935	235.356	240.907	221.025	267.064	217.855	263.484	Homo sapiens	SLC25A4
11746513_a_at	39.5271	1.1342	59.2105	49.3618	51.7585	49.6008	44.4522	47.0228	Homo sapiens	RPRD2
11751629_a_at	39.5271	1.4732	170.716	140.281	161.301	60.24	193.154	103.843	Homo sapiens	ASF1B
11747737_x_at	39.5271	1.0708	69.8152	60.8046	61.3281	53.2596	65.0595	61.1925	Homo sapiens	CNN1
11724332_at	124.953	0.8108	181.45	218.657	163.632	194.175	201.647	311.093	Homo sapiens	C6orf226
11715156_s_at	39.5271	1.0394	506.425	434.321	427.225	377.987	434.362	509.638	Homo sapiens	KRTAP6-1
11735786_at	124.953	0.9958	100.683	93.6148	95.6027	73.2098	120.995	103.008	Homo sapiens	BARX2
11721423_a_at	124.953	0.8522	217.923	264.186	236.627	394.193	220.414	253.345	Homo sapiens	AMZ2
11742740_at	39.5271	1.133	114.262	174.007	152.211	240.79	104.925	82.3562	Homo sapiens	GEMIN5
11752836_a_at	39.5271	1.0979	65.6895	66.3562	61.6895	46.8561	65.6338	66.0706	Homo sapiens	EMR2
11724574_a_at	124.953	0.8674	202.208	237.749	209.24	211.276	239.162	305.014	Homo sapiens	ECE2
11726686_a_at	39.5271	1.0108	92.1182	100.067	93.1539	81.9032	95.9512	105.81	Homo sapiens	IRF5
11724717_a_at	124.953	0.9056	177.139	231.149	200.356	198.294	210.86	264.175	Homo sapiens	DMAP1
11744201_x_at	39.5271	1.0145	745.589	857.721	811.174	1129	714.033	616.311	Homo sapiens	SNRNP200
11726331_a_at	39.5271	1.0514	53.6875	53.5552	53.2488	91.1095	37.5962	38.4592	Homo sapiens	CEP170
11743593_at	124.953	0.9405	429.333	337.875	402.317	389.356	380.229	473.833	Homo sapiens	DIMT1L
11739767_a_at	39.5271	1.0674	55.0385	62.3561	53.0734	51.2738	59.47	49.1122	Homo sapiens	PTPRE
11723706_at	39.5271	1.0909	53.2864	78.2259	77.2719	69.12	56.5984	63.4265	Homo sapiens	ABHD5
11746878_s_at	39.5271	1.1007	611.7	492.163	567.643	443.863	536.579	538.133	Homo sapiens	ID2
11725872_s_at	39.5271	1.0652	54.6892	52.6618	64.9666	73.9326	45.7107	45.8132	Homo sapiens	ZNF616
11757520_s_at	39.5271	1.0794	715.562	761.045	753.955	720.37	694.35	652.67	Homo sapiens	ACBD6
11718554_a_at	39.5271	1.0556	293.023	287.856	280.088	195.543	312.537	328.609	Homo sapiens	MCOLN1
11741546_a_at	124.953	0.9864	82.076	63.1541	86.8067	103.529	72.063	62.8451	Homo sapiens	ECHDC1
11724750_at	124.953	0.9525	146.359	140.19	146.987	159.68	142.047	153.881	Homo sapiens	CSTF2T
11760444_x_at	124.953	0.8757	2155.02	2254.36	1937.77	2235.65	2171.6	2887.69	Homo sapiens	HLA-C
11739260_a_at	124.953	0.893	195.19	234.529	218.221	274.111	235.513	217.278	Homo sapiens	YIPF6
11730436_x_at	124.953	0.8382	122.922	127.883	139.039	268.52	124.085	111.378	Homo sapiens	TAF1D
11733051_a_at	39.5271	1.0779	364.523	359.19	369.621	371.856	336.262	309.023	Homo sapiens	SCAMP1
11757419_a_at	124.953	0.905	1091.01	1192.13	1199.62	1342.64	1210.39	1295.41	Homo sapiens	UXT
11754110_x_at	39.5271	1.3511	337.042	328.999	384.394	171.37	453.766	222.244	Homo sapiens	BIRC5
11748309_a_at	124.953	0.9315	51.3892	54.4496	51.0563	47.6662	55.5879	66.7027	Homo sapiens	PDDC1
11753964_x_at	39.5271	1.0233	178.356	229.36	208.695	293.513	177.14	153.258	Homo sapiens	HSPH1
11743354_a_at	124.953	0.8943	231.33	221.855	239.524	372.903	208.592	220.962	Homo sapiens	PDCD4
11733198_a_at	39.5271	1.2357	1183.33	1062.42	1224.97	677.838	1267.83	949.741	Homo sapiens	DDX39
11744687_x_at	39.5271	1.0326	222.414	231.105	217.518	181.133	226.24	247.822	Homo sapiens	ATG4B
11746362_x_at	124.953	0.9379	48.0549	54.1193	51.148	37.563	61.4371	69.8561	Homo sapiens	SPNS3
11721026_a_at	124.953	0.9317	156.877	176.19	166.629	132.814	179.892	238.326	Homo sapiens	OCEL1
11747287_a_at	124.953	0.9378	133.382	142.014	113.473	133.238	137.925	141.812	Homo sapiens	ZC3H18
11745435_a_at	124.953	0.9924	122.689	137.947	131.283	175.711	118.068	109.593	Homo sapiens	ZBTB1
11762424_at	39.5271	1.0028	53.016	50.8561	47.1299	43.5778	50.1945	57.6038	Homo sapiens	BRD4
11750785_x_at	39.5271	1.0028	552.652	548.771	571.978	540.411	548.889	579.907	Homo sapiens	EIF3B
11740202_at	39.5271	1.0539	60.4171	53.2955	55.1089	41.5009	60.4414	60.4414	Homo sapiens	KISS1R
11740414_a_at	39.5271	1.0528	54.3561	63.8123	56.4156	51.7311	62.9819	51.4671	Homo sapiens	TLE1
11715610_a_at	39.5271	1.1089	1012.61	995.481	968.678	797.325	989.801	907.5	Homo sapiens	ARPC1A
11745011_x_at	39.5271	1.4157	599.237	476.894	582.801	222.817	666.102	395.52	Homo sapiens	PKMYT1
11754389_x_at	124.953	0.9939	65.0855	63.3561	72.0228	104.043	59.5228	48.8503	Homo sapiens	LRRC57
11718188_at	39.5271	1.1728	116.852	139.356	105.145	88.0228	107.85	111.81	Homo sapiens	FOXJ2
11751813_a_at	39.5271	1.1702	303.184	299.023	315.15	201.424	355.429	249.023	Homo sapiens	TMEM107
11752305_a_at	39.5271	1.0305	86.5523	58.1211	92.1331	60.9626	99.4026	69.8957	Homo sapiens	C12orf48
11720680_a_at	39.5271	1.0898	65.8467	77.0228	56.6449	57.8359	70.1798	54.6895	Homo sapiens	DGKA
11716529_a_at	39.5271	1.0152	378.721	382.485	397.872	289.636	428.549	443.797	Homo sapiens	ELAVL1
11750469_a_at	39.5271	1.1077	113.068	110.709	105.927	71.1415	115.966	118.24	Homo sapiens	FAM109A
11754795_a_at	124.953	0.8451	75.1901	90.2196	77.0688	107.744	77.5228	103.685	Homo sapiens	PIGV
11722617_at	124.953	0.7663	388.682	410.564	324.949	430.977	435.003	614.604	Homo sapiens	RIPK4
11752896_at	39.5271	1.0564	735.718	703.5	736.359	527.074	804.404	762.484	Homo sapiens	MIF4GD
11722001_a_at	39.5271	1.0969	498.859	529.856	567.148	717.361	467.72	338.575	Homo sapiens	HNRNPU
11742706_s_at	39.5271	1.092	598.84	652.765	611.858	602.909	601.215	506.716	Homo sapiens	RAB8A
11757296_s_at	124.953	0.9308	4633.35	4651.68	4453.23	4672.53	4707.26	5412	Homo sapiens	EIF3F
11744656_x_at	124.953	0.8544	46.37	58.5231	42.9923	50.4918	51.7677	71.5514	Homo sapiens	ADC
11740462_a_at	39.5271	1.0107	1064.19	937.269	1091	904.691	1128.92	1032.13	Homo sapiens	C8orf40
11717712_at	124.953	0.8496	386.775	431.703	407.642	367.228	496.147	609.137	Homo sapiens	SDHAF1
11758226_s_at	124.953	0.825	212.594	181.246	197.197	314.999	234.394	183.26	Homo sapiens	UBE2J1
11716944_a_at	124.953	0.8525	174.785	189.052	173.118	152.455	217.968	277.872	Homo sapiens	YIPF3
11736432_x_at	124.953	0.9882	95.8117	84.1945	75.1559	92.4319	89.8268	75.6615	Homo sapiens	PPP4R2
11715473_at	39.5271	1.0333	1039.28	1005.45	992.962	982.52	1015.99	942.09	Homo sapiens	SRPR
11718448_at	39.5271	1.3013	515.114	529.14	550.285	424.523	481.343	333.081	Homo sapiens	SH3BGRL2
11736243_a_at	124.953	0.9571	1183.68	1280.99	1254.68	1215.52	1298.39	1374.86	Homo sapiens	MRPL52
11749528_a_at	39.5271	1.3257	76.3364	55.0767	76.3364	35.7513	69.3184	55.5866	Homo sapiens	CDCA7
11750982_x_at	124.953	0.772	50.8878	55.6034	51.9969	58.0802	61.7531	89.159	Homo sapiens	SHKBP1
11720076_at	39.5271	1.0642	153.264	155.061	152.564	98.8027	167.472	181.785	Homo sapiens	C17orf106
11756352_a_at	124.953	0.8587	122.129	160.791	110.087	148.373	135.9	169.298	Homo sapiens	PRSS22
11723563_at	124.953	0.9466	108.068	151.403	111.187	140.024	118.858	128.856	Homo sapiens	VWA5A
11759288_at	39.5271	1.2338	166.654	155.592	169.971	184.358	125.786	101.189	Homo sapiens	TMX4
11755726_a_at	124.953	0.9966	52.2267	46.0992	43.4741	50.6341	41.4623	50.3751	Homo sapiens	TMEM30B
11719168_at	124.953	0.9078	189.356	199.833	177.272	262.971	175.95	193.764	Homo sapiens	MOAP1
11757540_x_at	124.953	0.8589	657.683	698.259	676.382	637.523	795.69	966.362	Homo sapiens	YIPF3
11738990_x_at	124.953	0.8565	361.364	393.857	348.916	444.813	414.168	428.986	Homo sapiens	GANAB
11743774_a_at	39.5271	1.1621	134.055	135.988	163.465	150.111	145.051	87.1983	Homo sapiens	LZTFL1
11719327_a_at	39.5271	1.1803	1492.75	1847.85	1550.24	1197.19	1589.28	1366.85	Homo sapiens	CRELD2
11760093_at	39.5271	1.0007	695.69	351.375	590.905	376.202	523.969	731.32	Homo sapiens	---
11720789_at	39.5271	1.1629	117.354	98.8919	116.59	78.8725	110.049	99.128	Homo sapiens	ASF1A
11727878_a_at	39.5271	1.1167	167.085	202.166	176.424	140.161	184.054	165.897	Homo sapiens	CHAF1A
11739034_s_at	124.953	0.9911	59.9928	65.1947	62.2297	89.8024	49.3562	56.4048	Homo sapiens	ACTR2
11722367_a_at	39.5271	1.6846	95.8235	76.4036	99.4372	57.987	77.1399	34.0407	Homo sapiens	DLGAP5
11759548_a_at	39.5271	1.0283	305.864	356.144	266.023	292.204	283.102	322.182	Homo sapiens	SREBF2
11726774_a_at	39.5271	1.1525	76.8761	89.2495	67.5182	53.7611	81.2968	69.2464	Homo sapiens	RORC
11719940_a_at	124.953	0.9625	68.2641	71.4728	69.9756	86.0816	66.4196	66.9672	Homo sapiens	DSCR3
11720367_a_at	124.953	0.9318	84.6899	137.496	122.689	195.69	103.767	86.9519	Homo sapiens	TMEM2
11716116_at	39.5271	1.0507	2713.64	2613.17	2751.67	2171.69	2778.69	2787.39	Homo sapiens	NDUFS6
11718276_x_at	39.5271	1.1716	817.119	678.886	854.623	414.009	935.062	761.415	Homo sapiens	IFRD2
11758089_s_at	39.5271	1.3785	1231.42	924.093	1241.27	858.49	1084.13	579.382	Homo sapiens	HMMR
11726749_a_at	39.5271	1.049	58.6634	74.1194	65.6986	70.9559	59.0944	59.0206	Homo sapiens	GTF3C4
11723311_a_at	124.953	0.9237	601.027	624.932	587.016	542.856	677.523	760.697	Homo sapiens	C6orf136
11748686_a_at	124.953	0.9056	210.84	231.791	219.406	370.224	205.253	189.979	Homo sapiens	ZC3H15
11719988_at	124.953	0.9496	99.7127	114.77	92.4981	127.824	90.471	106.887	Homo sapiens	SNX19
11755168_x_at	124.953	0.8404	90.9155	78.5243	96.117	127.946	114.186	79.1385	Homo sapiens	CENPL
11751309_a_at	124.953	0.8713	144.421	152.401	141.391	161.14	161.996	180.213	Homo sapiens	DNAJA3
11729581_x_at	39.5271	1.0694	951.552	904.604	946.866	685.811	1012.47	959.844	Homo sapiens	PPDPF
11732533_a_at	39.5271	1.3728	103.109	53.6847	84.6421	53.2194	75.3783	45.139	Homo sapiens	LMNB1
11739102_a_at	39.5271	1.0043	55.1752	50.6159	50.7241	47.326	50.4959	58.5197	Homo sapiens	SYF2
11755217_a_at	39.5271	1.1671	105.023	91.1436	79.0639	68.8253	72.4259	95.5035	Homo sapiens	ZNF142
200097_PM_s_at	39.5271	1.1493	1175.59	946.822	1242.02	1111.56	1055.27	776.275	Homo sapiens	HNRNPK
11721411_a_at	39.5271	1.2314	207.657	205.283	183.826	109.007	203.706	188.999	Homo sapiens	BSPRY
11743426_s_at	124.953	0.8921	279.763	304.936	299.627	532.44	262.599	257.458	Homo sapiens	AHCYL1
11756043_a_at	124.953	0.7635	228.696	291.687	242.928	529.156	225.726	304.844	Homo sapiens	LETMD1
11717425_a_at	124.953	0.8811	700.054	768.526	729.059	907.989	717.145	880.548	Homo sapiens	VPS24
11740390_a_at	39.5271	1.1544	468.524	330.596	423.318	396.543	357.766	300.441	Homo sapiens	RBM47
11749746_s_at	39.5271	1.0186	41.517	73.5869	49.5145	65.9206	42.4097	51.1988	Homo sapiens	EZR
11750213_a_at	124.953	0.8996	209.24	231.294	214.356	208.482	245.586	278.316	Homo sapiens	ADPRHL2
11736077_a_at	124.953	0.8996	59.5761	73.5473	68.306	117.731	60.6749	57.5542	Homo sapiens	NEK9
11717758_x_at	124.953	0.9327	82.5311	71.448	84.9527	77.6895	88.8643	89.4377	Homo sapiens	RALA
11722829_x_at	124.953	0.9752	160.119	253.648	258.023	705.331	152.553	105.012	Homo sapiens	SDAD1
11724083_a_at	124.953	0.7985	333.717	361.89	339.137	505.791	321.023	495.496	Homo sapiens	RPP40
11724732_s_at	39.5271	1.3396	1594.52	1289.17	1561.07	839.773	1620.69	980.794	Homo sapiens	TUBB
11720443_s_at	39.5271	1.1454	57.2043	103.753	80.1683	119.267	50.8993	52.1641	Homo sapiens	BAZ1A
11758182_x_at	39.5271	1.034	6104.47	5984.02	6155.77	5125.69	6436.15	6166.47	Homo sapiens	FTL
11742437_a_at	39.5271	1.1013	107.391	96.6082	94.9427	75.1312	94.6516	103.692	Homo sapiens	UNK
11745017_x_at	124.953	0.8512	362.256	438.194	412.781	595.929	432.186	412.5	Homo sapiens	C1orf43
11722206_x_at	124.953	0.8921	172.172	146.894	154.023	129.366	204.695	207.2	Homo sapiens	CDC42EP1
11723261_a_at	124.953	0.9505	172.856	178.317	187.196	291.188	177.563	129.94	Homo sapiens	ZNF24
11756189_x_at	39.5271	1.2757	63.7434	57.8479	53.8788	31.0044	54.833	56.2882	Homo sapiens	SAMD10
11733963_a_at	124.953	0.8663	118.295	159.023	107.523	159.944	109.38	177.842	Homo sapiens	CYP4F11
11721703_s_at	124.953	0.9629	87.3561	87.8299	79.9472	81.5691	97.6388	86.2709	Homo sapiens	TNRC18
11720010_s_at	39.5271	1.0135	90.5746	90.1512	92.1416	114.166	85.5228	74.0163	Homo sapiens	JARID2
11720422_s_at	124.953	0.8718	135.746	104.83	126.637	217.157	102.941	121.665	Homo sapiens	AFF4
11721646_s_at	39.5271	1.0322	513.674	442.811	536.523	372.606	609.754	488.39	Homo sapiens	ARL1
11734825_at	39.5271	1.1734	154.631	116.137	140.63	98.2898	139.557	113.968	Homo sapiens	SPRED1
11755266_x_at	124.953	0.8811	120.523	93.8873	114.347	159.747	98.5229	120.189	Homo sapiens	SUCLA2
11754085_a_at	124.953	0.9761	264.053	297.207	303.648	234.949	310.447	351.248	Homo sapiens	PMVK
11726755_s_at	39.5271	1.1054	75.38	86.7866	97.1895	116.19	82.9423	48.8421	Homo sapiens	CLASP1
11723017_x_at	124.953	0.9086	146.819	162.975	150.399	146.659	177.792	183.971	Homo sapiens	HM13
11741567_x_at	39.5271	1.0047	66.7029	54.8288	50.2266	49.9017	54.0185	67.1895	Homo sapiens	SLCO2B1
11743728_a_at	124.953	0.9594	262.061	367.739	347.997	690.065	269.557	204.19	Homo sapiens	CCDC47
11749333_a_at	124.953	0.8571	46.5404	58.5228	58.5211	94.4181	59.2647	45.2433	Homo sapiens	GNL3
11721174_a_at	124.953	0.9959	614.546	664.857	615.888	588.69	637.76	678.523	Homo sapiens	WIBG
11751557_s_at	124.953	0.9359	350.99	403.818	377.623	391.387	394.618	422.69	Homo sapiens	MED27
11725740_at	39.5271	1.2028	172.023	132.786	181.491	80.211	190.304	156.081	Homo sapiens	C17orf101
11745283_a_at	124.953	0.898	296.446	352.689	303.385	413.856	365.583	289.469	Homo sapiens	RBFOX2
11726561_at	124.953	0.866	51.1895	72.0228	72.7662	146.038	56.6151	49.9557	Homo sapiens	SAP18
11722670_at	124.953	0.9283	153.989	167.183	151.731	161.708	164.542	183.547	Homo sapiens	BAIAP2L1
11720427_a_at	39.5271	1.0517	416.856	372.123	434.523	246.794	483.69	485.375	Homo sapiens	ILVBL
11725641_at	39.5271	1.0835	244.058	273.189	264.023	167.856	286.1	288.192	Homo sapiens	EFHD2
11743455_s_at	39.5271	1.0467	108.009	101.118	134.512	157.363	91.3883	89.088	Homo sapiens	MUDENG
11752165_s_at	124.953	0.8928	1080.03	1072.46	1068.41	1132.29	1325.18	1158.86	Homo sapiens	LOC652797
11723204_a_at	39.5271	1.0285	1472.49	1181.15	1386.72	1331.15	1391.35	1197.02	Homo sapiens	NOL7
11732436_at	124.953	0.4772	47.6317	45.8847	40.8467	118.86	50.8741	135.821	Homo sapiens	RHOV
11716499_x_at	124.953	0.9352	899.946	931.088	925.157	787.082	1048.86	1148.17	Homo sapiens	ADRM1
11716266_s_at	39.5271	1.133	308.53	246.351	272.197	232.941	257.356	237.28	Homo sapiens	UBE2A
11736294_at	39.5271	1.1371	63.9811	56.8876	56.6895	38.339	63.2492	57.8783	Homo sapiens	FGFBP3
11740024_a_at	39.5271	1.0212	86.8036	103.62	92.7223	99.9721	83.9236	93.3475	Homo sapiens	RUFY1
11744310_x_at	124.953	0.8773	43.2386	70.4986	75.207	151.688	57.6322	38.8338	Homo sapiens	DIS3L
11753976_a_at	39.5271	1.0573	61.269	76.326	61.7398	46.3646	64.8194	81.2919	Homo sapiens	ZMYM3
11739452_a_at	124.953	0.9588	361.022	418.449	422.743	608.259	355.023	335.51	Homo sapiens	ME2
11732957_a_at	39.5271	1.0877	185.8	188.299	184.505	126.451	198.127	200.206	Homo sapiens	RNPEPL1
11736314_x_at	124.953	0.7167	31.1587	47.2029	41.0228	62.4693	48.0228	54.6377	Homo sapiens	POU5F1
11755314_x_at	124.953	0.9376	111.671	115.347	105.441	93.5228	117.903	149.453	Homo sapiens	VARS2
11717898_a_at	124.953	0.9752	265.69	284.014	295.932	284.254	289.848	292.288	Homo sapiens	MMS19
11757280_s_at	39.5271	1.0846	1170.69	700.368	1145.58	1094.98	994.568	675.996	Homo sapiens	DEK
11753722_x_at	124.953	0.9457	1856.15	1297.9	1674.5	1338.48	1963.38	1814.9	Homo sapiens	PFN1
11737180_at	124.953	0.9692	56.3798	45.9152	54.1565	64.0228	51.6307	46.586	Homo sapiens	SLC25A21
11728745_at	39.5271	1.3545	128.217	115.689	130.023	81.8675	124.189	76.3312	Homo sapiens	C4orf46
11752104_a_at	124.953	0.9824	65.2305	74.8561	69.0195	67.8968	78.8051	66.4259	Homo sapiens	C22orf39
11729669_a_at	124.953	0.8961	2952.91	3187.49	3209.69	3741.76	3242.1	3460.69	Homo sapiens	EIF3K
11717393_a_at	39.5271	1.0296	70.5659	88.6247	76.0457	62.1634	88.5069	79.2007	Homo sapiens	FN3KRP
11732330_s_at	39.5271	1.0883	420.779	498.239	397.634	284.639	457.775	496.394	Homo sapiens	MAP7D1
11715424_x_at	39.5271	1.0742	3139.13	3275.59	3040.36	2525.9	3016.36	3310.41	Homo sapiens	BCAP31
11753892_x_at	124.953	0.9868	2678.52	2448.62	2610.51	2433.57	2722.9	2688.69	Homo sapiens	COX7A2
11754482_a_at	124.953	0.9975	2161.34	2216.34	2255.16	2468.53	2118.98	2081.02	Homo sapiens	PSMB1
11737352_a_at	39.5271	1.0104	87.5783	81.9954	78.2853	69.9731	84.1763	92.5228	Homo sapiens	PNPLA5
11726766_x_at	39.5271	1.004	196.023	181.52	195.116	236.023	178.348	162.984	Homo sapiens	TIPRL
11755538_s_at	124.953	0.8183	192.567	194.072	182.235	211.356	213.343	275.69	Homo sapiens	RPAP1
11750498_a_at	39.5271	1.0636	62.3056	47.3258	54.527	41.3922	61.382	52.5939	Homo sapiens	SLC1A4
11716030_x_at	124.953	0.9311	2054.06	2223.09	2130.08	2241.06	2206.42	2437.18	Homo sapiens	NDUFB9
11725363_s_at	39.5271	1.1185	84.9154	81.6894	85.9641	91.6524	78.9234	58.9209	Homo sapiens	SMAD4
11718274_s_at	39.5271	1.0751	635.505	1002.2	863.106	1330.46	591.892	561.826	Homo sapiens	EIF3L
11733287_a_at	39.5271	1.167	114.366	80.6768	124.736	84.142	114.665	75.0486	Homo sapiens	CYP20A1
11755975_x_at	39.5271	1.0596	98.8265	99.5516	96.6481	74.5101	95.3619	112.477	Homo sapiens	PKIB
11743463_a_at	39.5271	1.1557	242.694	228.507	246.701	200.523	289.523	152.65	Homo sapiens	CHD4
[truncated: 15,939 more rows]
